# Supplementary material for: Genome-Wide Profiling of Structural Genomic Variations in Korean HapMap Individuals
Source: PLoS One. 2010 Jul 2;5(7):e11417. doi: 10.1371/journal.pone.0011417 (PMC2896390; doi:10.1371/journal.pone.0011417)
Supplement: Table S3 — Result of aggregated small-scale copy number variation regions in Korean HapMap individuals (n = 79). (0.26 MB XLS) [file pone.0011417.s006.xls]

## Sheet: Sheet1
Table S3. Result of aggregated small-scale copy number variation regions in Korean HapMap individuals (n=79)
No.	SCNV region	No. of SCNV	Frequency	Chromosome	Position (Start)	Position (End)	Size (kb)	Genes
열1	열2	열3	열4	열5	열6	열7	열8	열9
1	chr1:742429-1696020	37	0.468354	1	742429	1696020	953.591	MFN2,MIIP,TNFRSF8
2	chr1:1863485-2941694	53	0.670886	1	1863485	2941694	1078.21	ACOT7,ESPN,GPR153,HES2,HES3,ICMT,PLEKHG5,TNFRSF25
3	chr1:3070715-3125035	1	0.0126582	1	3070715	3125035	54.32
4	chr1:3283525-3483710	18	0.227848	1	3283525	3483710	200.185
5	chr1:3497721-3548088	2	0.0253165	1	3497721	3548088	50.367
6	chr1:3562634-3701549	8	0.101266	1	3562634	3701549	138.915	NBAS
7	chr1:5823382-5856823	1	0.0126582	1	5823382	5856823	33.441
8	chr1:6052422-6135457	4	0.0506329	1	6052422	6135457	83.035	ARPP-21
9	chr1:6144562-6156160	1	0.0126582	1	6144562	6156160	11.598	KCND2
10	chr1:6203964-6494762	19	0.240506	1	6203964	6494762	290.798	GLIS1
11	chr1:6536817-6635869	5	0.0632911	1	6536817	6635869	99.052
12	chr1:7638363-7658537	1	0.0126582	1	7638363	7658537	20.174
13	chr1:9001741-9055643	1	0.0126582	1	9001741	9055643	53.902
14	chr1:10561191-10565784	1	0.0126582	1	10561191	10565784	4.593
15	chr1:10613535-10690589	2	0.0253165	1	10613535	10690589	77.054	CTNND2
16	chr1:11332056-11342455	1	0.0126582	1	11332056	11342455	10.399
17	chr1:11633148-11645275	1	0.0126582	1	11633148	11645275	12.127
18	chr1:11973221-12052638	5	0.0632911	1	11973221	12052638	79.417	ZNF804A
19	chr1:12783336-12836483	3	0.0379747	1	12783336	12836483	53.147	TNIK
20	chr1:15920592-15948493	1	0.0126582	1	15920592	15948493	27.901	IMPDH1
21	chr1:16182875-16315495	3	0.0379747	1	16182875	16315495	132.62
22	chr1:16919026-17204263	3	0.0379747	1	16919026	17204263	285.237	NAALADL2
23	chr1:19531936-19553145	1	0.0126582	1	19531936	19553145	21.209	ATP6V1F,FLNC,KCP
24	chr1:19854378-19881467	1	0.0126582	1	19854378	19881467	27.089
25	chr1:20159150-20160568	2	0.0253165	1	20159150	20160568	1.418
26	chr1:21793645-21861209	9	0.113924	1	21793645	21861209	67.564
27	chr1:22181103-22200866	1	0.0126582	1	22181103	22200866	19.763	PTN
28	chr1:25264216-25294577	1	0.0126582	1	25264216	25294577	30.361	MGAM
29	chr1:26561807-26569213	1	0.0126582	1	26561807	26569213	7.406
30	chr1:27519669-27592765	4	0.0506329	1	27519669	27592765	73.096
31	chr1:27721887-27830832	2	0.0253165	1	27721887	27830832	108.945
32	chr1:33112625-33152695	4	0.0506329	1	33112625	33152695	40.07
33	chr1:33504779-33561471	1	0.0126582	1	33504779	33561471	56.692
34	chr1:34336673-34488191	1	0.0126582	1	34336673	34488191	151.518	PRSS1,PRSS2,TRY6
35	chr1:38242087-38323902	1	0.0126582	1	38242087	38323902	81.815	CNTNAP2
36	chr1:44210983-44259867	1	0.0126582	1	44210983	44259867	48.884	ATP6V0E2,LOC401431,SSPO,ZNF467,ZNF862
37	chr1:45925790-46125919	1	0.0126582	1	45925790	46125919	200.129	C7orf29,LRRC61,RARRES2,REPIN1,ZNF775
38	chr1:50538569-50595501	2	0.0253165	1	50538569	50595501	56.932
39	chr1:52836622-52849251	1	0.0126582	1	52836622	52849251	12.629	AGAP3,FASTK,SLC4A2,TMUB1
40	chr1:53308066-53323881	1	0.0126582	1	53308066	53323881	15.815	DPP6
41	chr1:53841155-53847317	1	0.0126582	1	53841155	53847317	6.162	EN2
42	chr1:58495341-58505638	2	0.0253165	1	58495341	58505638	10.297
43	chr1:60795646-61047122	1	0.0126582	1	60795646	61047122	251.476	DNAJB6
44	chr1:62704220-62770161	1	0.0126582	1	62704220	62770161	65.941	PTPRN2
45	chr1:79409832-79571935	1	0.0126582	1	79409832	79571935	162.103	PTPRN2
46	chr1:85686096-85687990	1	0.0126582	1	85686096	85687990	1.894	ARHGEF10,CLN8,DLGAP2
47	chr1:89037836-89068081	2	0.0253165	1	89037836	89068081	30.245
48	chr1:92777085-92988306	1	0.0126582	1	92777085	92988306	211.221	MYOM2
49	chr1:94353713-94369455	2	0.0253165	1	94353713	94369455	15.742
50	chr1:97610152-97657788	1	0.0126582	1	97610152	97657788	47.636	CSMD1
51	chr1:99300507-99302746	1	0.0126582	1	99300507	99302746	2.239	CSMD1
52	chr1:102175333-102186112	2	0.0253165	1	102175333	102186112	10.779
53	chr1:103904580-103930296	1	0.0126582	1	103904580	103930296	25.716	CSMD1
54	chr1:104113235-104131400	1	0.0126582	1	104113235	104131400	18.165
55	chr1:109169467-109178806	2	0.0253165	1	109169467	109178806	9.339
56	chr1:111629272-111633814	4	0.0506329	1	111629272	111633814	4.542
57	chr1:119892957-119928513	1	0.0126582	1	119892957	119928513	35.556
58	chr1:147305744-147478120	22	0.278481	1	147305744	147478120	172.376	AHDC1,FGR
59	chr1:149591679-149671472	5	0.0632911	1	149591679	149671472	79.793
60	chr1:153156109-153326475	4	0.0506329	1	153156109	153326475	170.366	ULK4
61	chr1:155633803-155639620	1	0.0126582	1	155633803	155639620	5.817
62	chr1:156908065-156960832	1	0.0126582	1	156908065	156960832	52.767	AGPAT5,XKR5
63	chr1:159784008-159891378	1	0.0126582	1	159784008	159891378	107.37	PINX1
64	chr1:162873910-162876206	1	0.0126582	1	162873910	162876206	2.296
65	chr1:164802716-164848463	1	0.0126582	1	164802716	164848463	45.747	SGCZ
66	chr1:167495768-167506708	10	0.126582	1	167495768	167506708	10.94	GALNT2
67	chr1:169498837-169566972	1	0.0126582	1	169498837	169566972	68.135	TUSC3
68	chr1:173064490-173068262	1	0.0126582	1	173064490	173068262	3.772	MSR1
69	chr1:177216941-177234941	1	0.0126582	1	177216941	177234941	18
70	chr1:179125082-179178629	1	0.0126582	1	179125082	179178629	53.547	SLC18A1
71	chr1:181963279-181993027	3	0.0379747	1	181963279	181993027	29.748
72	chr1:185576227-185579143	1	0.0126582	1	185576227	185579143	2.916
73	chr1:187617323-187810199	3	0.0379747	1	187617323	187810199	192.876
74	chr1:189729097-189733906	1	0.0126582	1	189729097	189733906	4.809	BMP1,EPB49,FAM160B2,FGF17,HR,LGI3,NUDT18,REEP4,SFTPC
75	chr1:190816535-190838734	1	0.0126582	1	190816535	190838734	22.199	PDLIM2
76	chr1:191856067-191874941	1	0.0126582	1	191856067	191874941	18.874	RHOBTB2
77	chr1:193119795-193271678	3	0.0379747	1	193119795	193271678	151.883	HTR3E
78	chr1:193472504-193535733	1	0.0126582	1	193472504	193535733	63.229	ELP3
79	chr1:195089653-195163711	5	0.0632911	1	195089653	195163711	74.058
80	chr1:211691915-211726554	1	0.0126582	1	211691915	211726554	34.639	KIF13B
81	chr1:216567214-216635452	1	0.0126582	1	216567214	216635452	68.238	RBPMS
82	chr1:224490195-224522557	3	0.0379747	1	224490195	224522557	32.362
83	chr1:225986684-226037179	1	0.0126582	1	225986684	226037179	50.495
84	chr1:226289659-226363368	2	0.0253165	1	226289659	226363368	73.709	GOLPH3,PDZD2
85	chr1:226503828-226679067	4	0.0506329	1	226503828	226679067	175.239	CELSR3,COL7A1,NCKIPSD,PFKFB4,SHISA5,SLC26A6,TMEM89,UCN2,UQCRC1
86	chr1:228287788-228330685	2	0.0253165	1	228287788	228330685	42.897	C6
87	chr1:228482661-228484622	1	0.0126582	1	228482661	228484622	1.961
88	chr1:232770669-232773999	2	0.0253165	1	232770669	232773999	3.33
89	chr1:234825510-234839234	1	0.0126582	1	234825510	234839234	13.724
90	chr1:235649381-235680424	1	0.0126582	1	235649381	235680424	31.043
91	chr1:237079798-237127583	1	0.0126582	1	237079798	237127583	47.785
92	chr1:242950438-242958038	1	0.0126582	1	242950438	242958038	7.6	RGS20
93	chr1:245452500-245579672	1	0.0126582	1	245452500	245579672	127.172
94	chr2:214919-216999	1	0.0126582	2	214919	216999	2.08	NKAIN3
95	chr2:586532-593079	1	0.0126582	2	586532	593079	6.547
96	chr2:4272168-4279132	3	0.0379747	2	4272168	4279132	6.964
97	chr2:4859997-4863959	1	0.0126582	2	4859997	4863959	3.962	C8orf34
98	chr2:9180486-9187005	1	0.0126582	2	9180486	9187005	6.519	EYA1
99	chr2:10478834-10509079	1	0.0126582	2	10478834	10509079	30.245	KCNB2
100	chr2:10803549-10807239	1	0.0126582	2	10803549	10807239	3.69	HNF4G
101	chr2:10957597-10979166	3	0.0379747	2	10957597	10979166	21.569	FGF12
102	chr2:12780356-12822941	3	0.0379747	2	12780356	12822941	42.585	MUC4
103	chr2:15084775-15112010	1	0.0126582	2	15084775	15112010	27.235
104	chr2:15369225-15388478	1	0.0126582	2	15369225	15388478	19.253
105	chr2:16887578-16899190	1	0.0126582	2	16887578	16899190	11.612
106	chr2:17623649-17638227	1	0.0126582	2	17623649	17638227	14.578	LRRC69
107	chr2:18048653-18056323	2	0.0253165	2	18048653	18056323	7.67
108	chr2:20718657-20731660	1	0.0126582	2	20718657	20731660	13.003	RUNX1T1
109	chr2:22421664-22429605	2	0.0253165	2	22421664	22429605	7.941
110	chr2:24191098-24394095	1	0.0126582	2	24191098	24394095	202.997
111	chr2:26291780-26494285	2	0.0253165	2	26291780	26494285	202.505
112	chr2:26743080-26765583	1	0.0126582	2	26743080	26765583	22.503	VPS13B
113	chr2:27113973-27204783	1	0.0126582	2	27113973	27204783	90.81	NCALD
114	chr2:27672483-28089459	1	0.0126582	2	27672483	28089459	416.976
115	chr2:32937153-32955412	1	0.0126582	2	32937153	32955412	18.259	RIMS2
116	chr2:40985629-41014968	1	0.0126582	2	40985629	41014968	29.339
117	chr2:41053117-41109046	11	0.139241	2	41053117	41109046	55.929
118	chr2:41366630-41413094	1	0.0126582	2	41366630	41413094	46.464
119	chr2:41896949-41910715	1	0.0126582	2	41896949	41910715	13.766
120	chr2:42867276-42881636	1	0.0126582	2	42867276	42881636	14.36
121	chr2:44172156-44173237	1	0.0126582	2	44172156	44173237	1.081
122	chr2:45011742-45033654	1	0.0126582	2	45011742	45033654	21.912
123	chr2:45486604-45628525	2	0.0253165	2	45486604	45628525	141.921
124	chr2:47740594-47872989	1	0.0126582	2	47740594	47872989	132.395
125	chr2:48672701-48676044	1	0.0126582	2	48672701	48676044	3.343
126	chr2:48996494-49120697	1	0.0126582	2	48996494	49120697	124.203	NSMCE2
127	chr2:49368235-49387002	1	0.0126582	2	49368235	49387002	18.767	SLC45A4
128	chr2:49389360-49391299	3	0.0379747	2	49389360	49391299	1.939	TNK2
129	chr2:49494483-49507764	1	0.0126582	2	49494483	49507764	13.281	FLJ43860,GPR20,LOC731779,PTP4A3
130	chr2:50152467-50304383	1	0.0126582	2	50152467	50304383	151.916	FLJ43860
131	chr2:51913629-51919855	1	0.0126582	2	51913629	51919855	6.226
132	chr2:55919613-55923856	1	0.0126582	2	55919613	55923856	4.243
133	chr2:56151362-56242250	3	0.0379747	2	56151362	56242250	90.888	LOC654254,ZNF718,ZNF732
134	chr2:66050174-66434907	1	0.0126582	2	66050174	66434907	384.733
135	chr2:72215468-72250074	1	0.0126582	2	72215468	72250074	34.606
136	chr2:73905120-73947160	1	0.0126582	2	73905120	73947160	42.04
137	chr2:74508369-74543886	1	0.0126582	2	74508369	74543886	35.517	ARC,BAI1,JRK,PSCA
138	chr2:75676670-75760859	1	0.0126582	2	75676670	75760859	84.189	C8orf55,SLURP1
139	chr2:76424948-76445730	1	0.0126582	2	76424948	76445730	20.782	LY6E
140	chr2:77833158-77852189	1	0.0126582	2	77833158	77852189	19.031	ADCK5,BOP1,BREA2,C8ORFK29,C8orf30A,C8orf51,C8orf73,CPSF1,CYC1,CYHR1,DGAT1,EEF1D,EPPK1,EXOSC4,FAM83H,FBXL6,FOXH1,GLI4,GPAA1,GPR172A,GPT,GRINA,GSDMD,HEATR7A,HSF1,KIAA1688,KIAA1875,KIFC2,LRRC14,LRRC24,MAF1,MAFA,MAPK15,MFSD3,MGC70857,NAPRT1,NFKBIL2,NRBP2,OPLAH,PARP10,PLEC1,PPP1R16A,PUF60,PYCRL,RECQL4,RHPN1,SCRIB,SCRT1,SCXA,SCXB,SHARPIN,SLC39A4,SPATC1,TIGD5,TOP1MT,TSTA3,VPS28,ZC3H3,ZFP41,ZNF623,ZNF696…
141	chr2:79185591-79196064	6	0.0759494	2	79185591	79196064	10.473
142	chr2:80082001-80084980	1	0.0126582	2	80082001	80084980	2.979	SMARCA2
143	chr2:82067472-82342863	2	0.0253165	2	82067472	82342863	275.391
144	chr2:85830156-85878842	1	0.0126582	2	85830156	85878842	48.686	SLC1A1
145	chr2:89390395-89877778	9	0.113924	2	89390395	89877778	487.383	HPCAL1,ODC1
146	chr2:94899271-94914685	2	0.0253165	2	94899271	94914685	15.414
147	chr2:96774676-96888826	1	0.0126582	2	96774676	96888826	114.15
148	chr2:97208827-97390976	2	0.0253165	2	97208827	97390976	182.149	RGS7BP
149	chr2:106501602-106521108	1	0.0126582	2	106501602	106521108	19.506
150	chr2:108952803-108962124	1	0.0126582	2	108952803	108962124	9.321	PTPRD
151	chr2:109461567-109468771	1	0.0126582	2	109461567	109468771	7.204
152	chr2:110186944-110339819	3	0.0379747	2	110186944	110339819	152.875	ABCA11P
153	chr2:113030265-113098525	1	0.0126582	2	113030265	113098525	68.26
154	chr2:117798601-117804751	1	0.0126582	2	117798601	117804751	6.15
155	chr2:118986661-118992890	1	0.0126582	2	118986661	118992890	6.229	MPDZ
156	chr2:119220399-119387560	1	0.0126582	2	119220399	119387560	167.161	ACER2,ADAMTSL1,ADFP,DENND4C,FAM154A,HAUS6,RPS6,RRAGA,SCARNA8
157	chr2:128089326-128162347	8	0.101266	2	128089326	128162347	73.021
158	chr2:131229320-131327802	1	0.0126582	2	131229320	131327802	98.482	IFNA4
159	chr2:133383755-133423338	1	0.0126582	2	133383755	133423338	39.583
160	chr2:139268667-139301576	1	0.0126582	2	139268667	139301576	32.909
161	chr2:145743663-145763575	1	0.0126582	2	145743663	145763575	19.912
162	chr2:153393177-153497264	2	0.0253165	2	153393177	153497264	104.087	GFM2
163	chr2:156484212-156554894	1	0.0126582	2	156484212	156554894	70.682
164	chr2:162567246-162609135	1	0.0126582	2	162567246	162609135	41.889
165	chr2:164407610-164439640	1	0.0126582	2	164407610	164439640	32.03	LINGO2
166	chr2:167515266-167577649	1	0.0126582	2	167515266	167577649	62.383	LINGO2
167	chr2:170609544-170633977	1	0.0126582	2	170609544	170633977	24.433
168	chr2:174228294-174312790	1	0.0126582	2	174228294	174312790	84.496
169	chr2:177497731-177521579	2	0.0253165	2	177497731	177521579	23.848	TBCA
170	chr2:184834360-184895389	2	0.0253165	2	184834360	184895389	61.029	NBPF22P
171	chr2:185464327-185479990	2	0.0253165	2	185464327	185479990	15.663
172	chr2:186434453-186464593	1	0.0126582	2	186434453	186464593	30.14	POLR1E
173	chr2:194764983-194789122	1	0.0126582	2	194764983	194789122	24.139	ALDH1B1,C9orf122,IGFBPL1
174	chr2:194921911-195053028	1	0.0126582	2	194921911	195053028	131.117
175	chr2:211274319-211279765	1	0.0126582	2	211274319	211279765	5.446	WNK2
176	chr2:212059912-212121920	1	0.0126582	2	212059912	212121920	62.008	WNK2
177	chr2:212560914-212579837	1	0.0126582	2	212560914	212579837	18.923
178	chr2:213912329-214034224	1	0.0126582	2	213912329	214034224	121.895
179	chr2:214431869-214559100	1	0.0126582	2	214431869	214559100	127.231	PALM2,PALM2-AKAP2
180	chr2:218938006-218980538	2	0.0253165	2	218938006	218980538	42.532	FAM174A
181	chr2:220070801-220183882	1	0.0126582	2	220070801	220183882	113.081	AKNA
182	chr2:231914269-231920451	1	0.0126582	2	231914269	231920451	6.182	FAM125B
183	chr2:232225998-232261606	1	0.0126582	2	232225998	232261606	35.608	LMX1B
184	chr2:233017310-233084028	8	0.101266	2	233017310	233084028	66.718	VSNL1
185	chr2:233213766-233221419	1	0.0126582	2	233213766	233221419	7.653	FAM129B,LRSAM1
186	chr2:234285896-234290036	1	0.0126582	2	234285896	234290036	4.14	AK1,C9orf117,CDK9,ENG,FPGS,PTRH1,SH2D3C,ST6GALNAC6,TOR2A,TTC16
187	chr2:236722883-236747816	1	0.0126582	2	236722883	236747816	24.933	CERCAM
188	chr2:237160851-237172556	1	0.0126582	2	237160851	237172556	11.705	C9orf114,CCBL1,ENDOG,LRRC8A,TBC1D13
189	chr2:238672942-238837602	8	0.101266	2	238672942	238837602	164.66
190	chr2:239734440-239781599	2	0.0253165	2	239734440	239781599	47.159
191	chr2:240108929-240123290	1	0.0126582	2	240108929	240123290	14.361
192	chr2:240816586-240833556	1	0.0126582	2	240816586	240833556	16.97
193	chr2:241006366-241296015	45	0.56962	2	241006366	241296015	289.649	PEX14
194	chr2:241465995-241591926	5	0.0632911	2	241465995	241591926	125.931
195	chr2:242144998-242170078	1	0.0126582	2	242144998	242170078	25.08	PRRX2
196	chr3:2980685-2996663	1	0.0126582	3	2980685	2996663	15.978	FREQ
197	chr3:4017202-4214953	1	0.0126582	3	4017202	4214953	197.751
198	chr3:4228219-4249646	2	0.0253165	3	4228219	4249646	21.427
199	chr3:6313515-6332198	2	0.0253165	3	6313515	6332198	18.683
200	chr3:12914546-12981661	2	0.0253165	3	12914546	12981661	67.115	FLJ43080
201	chr3:13508582-13539048	1	0.0126582	3	13508582	13539048	30.466	ASS1
202	chr3:18820351-18852566	1	0.0126582	3	18820351	18852566	32.215	FIBCD1
203	chr3:21320230-21413615	1	0.0126582	3	21320230	21413615	93.385	FAM78A,PPAPDC3
204	chr3:24084116-24088701	1	0.0126582	3	24084116	24088701	4.585	POMT1,UCK1
205	chr3:26922419-26995730	2	0.0253165	3	26922419	26995730	73.311	EPB41L4A
206	chr3:35693851-35728583	1	0.0126582	3	35693851	35728583	34.732	NTNG2
207	chr3:35971877-35990129	4	0.0506329	3	35971877	35990129	18.252	CAMKV
208	chr3:36285707-36289024	1	0.0126582	3	36285707	36289024	3.317	NTNG2
209	chr3:39180180-39192858	1	0.0126582	3	39180180	39192858	12.678	CEL,CELP,GBGT1,GTF3C5,RALGDS
210	chr3:41592860-41605737	1	0.0126582	3	41592860	41605737	12.877	ADAMTS13,ADAMTSL2,C9orf7,DBH,FAM163B,LOC389827,SARDH,SLC2A6
211	chr3:48516020-48696044	2	0.0253165	3	48516020	48696044	180.024
212	chr3:49873004-49877557	1	0.0126582	3	49873004	49877557	4.553	BRD3,NCRNA00094,VAV2
213	chr3:50147401-50667176	4	0.0506329	3	50147401	50667176	519.775	C3orf18,C3orf45,CACNA2D2,CISH,CYB561D2,GNAI2,GNAT1,HEMK1,HYAL1,HYAL2,HYAL3,IFRD2,MAPKAPK3,NAT6,RASSF1,SEMA3B,SEMA3F,SLC38A3,TMEM115,TUSC2,TUSC4,ZMYND10
214	chr3:52222150-52325252	3	0.0379747	3	52222150	52325252	103.102	CPLX1,DGKQ,FGFRL1,GAK,IDUA,PCGF3,RNF212,SLC26A1,TMEM175
215	chr3:53001754-53021256	10	0.126582	3	53001754	53021256	19.502	GALNT2
216	chr3:53261728-53267130	1	0.0126582	3	53261728	53267130	5.402	RXRA
217	chr3:53733089-53734761	1	0.0126582	3	53733089	53734761	1.672
218	chr3:57932080-57954807	4	0.0506329	3	57932080	57954807	22.727	ALAS1,GLYCTK,PPM1M,TLR9,TWF2,WDR82
219	chr3:58481890-58520881	1	0.0126582	3	58481890	58520881	38.991
220	chr3:65166887-65187636	5	0.0632911	3	65166887	65187636	20.749
221	chr3:79720108-79821168	1	0.0126582	3	79720108	79821168	101.06	COL5A1
222	chr3:80481144-80631054	1	0.0126582	3	80481144	80631054	149.91
223	chr3:83224292-83388138	3	0.0379747	3	83224292	83388138	163.846	C4orf42,CTBP1,KIAA1530,LOC100130872,MAEA,SPON2
224	chr3:84502363-84761773	2	0.0253165	3	84502363	84761773	259.41
225	chr3:86973742-87077814	1	0.0126582	3	86973742	87077814	104.072
226	chr3:88084403-88108776	1	0.0126582	3	88084403	88108776	24.373
227	chr3:89485137-89499754	2	0.0253165	3	89485137	89499754	14.617
228	chr3:89617067-89626367	1	0.0126582	3	89617067	89626367	9.3	KCNT1,SOHLH1
229	chr3:95578365-95613749	2	0.0253165	3	95578365	95613749	35.384
230	chr3:96339847-96352251	1	0.0126582	3	96339847	96352251	12.404	NACC2
231	chr3:99416931-99433400	2	0.0253165	3	99416931	99433400	16.469
232	chr3:101494543-101527642	1	0.0126582	3	101494543	101527642	33.099	ABCA2,AGPAT2,ANAPC2,ARRDC1,C8G,C9orf139,C9orf140,C9orf142,C9orf163,C9orf167,C9orf169,C9orf37,C9orf69,C9orf75,C9orf86,CARD9,CLIC3,COBRA1,DNLZ,DPP7,EDF1,EGFL7,EHMT1,ENTPD2,ENTPD8,EXD3,FAM166A,FAM69B,FBXW5,FUT7,GPSM1,GRIN1,INPP5E,KIAA1984,LCN10,LCN12,LCN15,LCN6,LCN8,LCNL1,LHX3,LOC100131193,LOC26102,LOC286260,LOC389813,LOC441476,LRRC26,MAMDC4,MAN1B1,MRPL41,NACC2,NDOR1,NELF,NOTCH1,NOXA1,NPDC1,NRARP,PH…
233	chr3:103571697-103583471	2	0.0253165	3	103571697	103583471	11.774	DTWD2
234	chr3:111617026-111638514	2	0.0253165	3	111617026	111638514	21.488
235	chr3:114125777-114147988	1	0.0126582	3	114125777	114147988	22.211	CACNA1B
236	chr3:123416851-123421593	1	0.0126582	3	123416851	123421593	4.742
237	chr3:127658091-127759400	1	0.0126582	3	127658091	127759400	101.309	tAKR
238	chr3:128176107-128283916	6	0.0759494	3	128176107	128283916	107.809	EDAR
239	chr3:129631215-129642049	3	0.0379747	3	129631215	129642049	10.834	FAM53A,FGFR3,LETM1,SLBP,TACC3,TMEM129
240	chr3:130772442-130846887	2	0.0253165	3	130772442	130846887	74.445	PRR16
241	chr3:134126099-134129057	1	0.0126582	3	134126099	134129057	2.958	PFKFB3
242	chr3:134515582-134563716	1	0.0126582	3	134515582	134563716	48.134	PFKFB3
243	chr3:145257282-145341254	1	0.0126582	3	145257282	145341254	83.972
244	chr3:149434837-149465467	1	0.0126582	3	149434837	149465467	30.63
245	chr3:150444731-150450025	11	0.139241	3	150444731	150450025	5.294	RRP15,TGFB2
246	chr3:154974700-155063941	1	0.0126582	3	154974700	155063941	89.241	BEND7,FRMD4A,PRPF18,SEPHS1
247	chr3:156611662-156645332	1	0.0126582	3	156611662	156645332	33.67
248	chr3:159960490-159982389	1	0.0126582	3	159960490	159982389	21.899
249	chr3:160777808-160810050	1	0.0126582	3	160777808	160810050	32.242	NRP1
250	chr3:163659984-163719579	46	0.582278	3	163659984	163719579	59.595	CAMTA1
251	chr3:163973176-163993833	4	0.0506329	3	163973176	163993833	20.657	SFMBT1
252	chr3:165010119-165065278	1	0.0126582	3	165010119	165065278	55.159
253	chr3:165583887-165592071	3	0.0379747	3	165583887	165592071	8.184	C4orf48,WHSC2
254	chr3:166976418-167077841	4	0.0506329	3	166976418	167077841	101.423	TKT
255	chr3:167986105-168079768	4	0.0506329	3	167986105	168079768	93.663	CACNA1D
256	chr3:172452360-172467502	1	0.0126582	3	172452360	172467502	15.142	PARD3
257	chr3:173795962-173800502	1	0.0126582	3	173795962	173800502	4.54	LOC441666
258	chr3:176557803-176585032	2	0.0253165	3	176557803	176585032	27.229
259	chr3:177289067-177497189	1	0.0126582	3	177289067	177497189	208.122	RASGEF1A
260	chr3:183502636-183642121	1	0.0126582	3	183502636	183642121	139.485
261	chr3:185301110-185327006	1	0.0126582	3	185301110	185327006	25.896	ANTXRL
262	chr3:187095966-187104657	1	0.0126582	3	187095966	187104657	8.691	PRKG1
263	chr3:189069696-189083053	1	0.0126582	3	189069696	189083053	13.357
264	chr3:193427820-193449395	1	0.0126582	3	193427820	193449395	21.575
265	chr3:196961660-196986892	4	0.0506329	3	196961660	196986892	25.232
266	chr3:197062027-197091167	2	0.0253165	3	197062027	197091167	29.14
267	chr4:80883-298010	1	0.0126582	4	80883	298010	217.127
268	chr4:405311-419720	1	0.0126582	4	405311	419720	14.409
269	chr4:676563-1077531	32	0.405063	4	676563	1077531	400.968	HNRNPCL1,LOC649330,PRAMEF11
270	chr4:1148991-1342685	7	0.0886076	4	1148991	1342685	193.694	MSH6
271	chr4:1470080-1836156	20	0.253165	4	1470080	1836156	366.076	FHL3,POU3F1,UTP11L
272	chr4:1956736-2021316	1	0.0126582	4	1956736	2021316	64.58
273	chr4:2267348-2277264	1	0.0126582	4	2267348	2277264	9.916	CTNNA3
274	chr4:2713797-2806426	2	0.0253165	4	2713797	2806426	92.629	PCDHB11,PCDHB12
275	chr4:3253220-3275537	1	0.0126582	4	3253220	3275537	22.317	CTNNA3
276	chr4:3384452-3494855	12	0.151899	4	3384452	3494855	110.403	NME7
277	chr4:3576673-3683983	1	0.0126582	4	3576673	3683983	107.31
278	chr4:6644018-6661569	2	0.0253165	4	6644018	6661569	17.551	PCDHGA1,PCDHGA10,PCDHGA11,PCDHGA12,PCDHGA2,PCDHGA3,PCDHGA4,PCDHGA5,PCDHGA6,PCDHGA7,PCDHGA8,PCDHGA9,PCDHGB1,PCDHGB2,PCDHGB3,PCDHGB4,PCDHGB5,PCDHGB6,PCDHGB7,PCDHGC3,PCDHGC4,PCDHGC5
279	chr4:6667849-6724453	1	0.0126582	4	6667849	6724453	56.604	KIAA1274
280	chr4:7153498-7169428	1	0.0126582	4	7153498	7169428	15.93
281	chr4:7515895-7532464	1	0.0126582	4	7515895	7532464	16.569	C10orf58
282	chr4:7568079-7587929	5	0.0632911	4	7568079	7587929	19.85	ERBB4
283	chr4:8104705-8136074	1	0.0126582	4	8104705	8136074	31.369
284	chr4:8157149-8350062	2	0.0253165	4	8157149	8350062	192.913
285	chr4:8635779-8671364	4	0.0506329	4	8635779	8671364	35.585	ACOX2
286	chr4:8980214-9061021	4	0.0506329	4	8980214	9061021	80.807
287	chr4:9182838-9235507	1	0.0126582	4	9182838	9235507	52.669
288	chr4:10006425-10009254	7	0.0886076	4	10006425	10009254	2.829	STON1,STON1-GTF2A1L
289	chr4:13148054-13151772	1	0.0126582	4	13148054	13151772	3.718	LDB3
290	chr4:17155479-17170237	3	0.0379747	4	17155479	17170237	14.758	ZFYVE28
291	chr4:18030896-18057448	1	0.0126582	4	18030896	18057448	26.552
292	chr4:18701255-18731540	2	0.0253165	4	18701255	18731540	30.285	NDST1
293	chr4:22315249-22385372	2	0.0253165	4	22315249	22385372	70.123	SPARC
294	chr4:28900684-28955074	4	0.0506329	4	28900684	28955074	54.39	ROBO1
295	chr4:30535667-30594226	1	0.0126582	4	30535667	30594226	58.559
296	chr4:32012205-32583628	2	0.0253165	4	32012205	32583628	571.423
297	chr4:48631578-48758629	1	0.0126582	4	48631578	48758629	127.051	C10orf131,ENTPD1
298	chr4:54320985-54391163	1	0.0126582	4	54320985	54391163	70.178	ANKRD2,C10orf62,NPL2,UBTD1
299	chr4:56761358-56766396	2	0.0253165	4	56761358	56766396	5.038
300	chr4:58718070-58908862	1	0.0126582	4	58718070	58908862	190.792	PYROXD2
301	chr4:62566026-62807662	2	0.0253165	4	62566026	62807662	241.636
302	chr4:64381774-64392223	16	0.202532	4	64381774	64392223	10.449
303	chr4:71263640-71270932	2	0.0253165	4	71263640	71270932	7.292	STK10
304	chr4:93200962-93263511	1	0.0126582	4	93200962	93263511	62.549
305	chr4:95647823-95729661	1	0.0126582	4	95647823	95729661	81.838
306	chr4:104691520-104700248	1	0.0126582	4	104691520	104700248	8.728
307	chr4:108440752-108460482	2	0.0253165	4	108440752	108460482	19.73	NEURL1B
308	chr4:115611932-115633062	1	0.0126582	4	115611932	115633062	21.13	TACC2
309	chr4:116381423-116413588	6	0.0759494	4	116381423	116413588	32.165	SH3RF3
310	chr4:117147274-117354829	1	0.0126582	4	117147274	117354829	207.555	GPR26
311	chr4:127919878-127946604	1	0.0126582	4	127919878	127946604	26.726	NKX1-2
312	chr4:132427476-133138553	1	0.0126582	4	132427476	133138553	711.077	LHPP
313	chr4:143833712-143999063	1	0.0126582	4	143833712	143999063	165.351	CTBP2
314	chr4:145141057-145253260	1	0.0126582	4	145141057	145253260	112.203
315	chr4:146437377-146474241	1	0.0126582	4	146437377	146474241	36.864	BNIP3,PPP2R2D
316	chr4:156379760-156433159	2	0.0253165	4	156379760	156433159	53.399	PCDH24,RNF44
317	chr4:161784820-161798869	1	0.0126582	4	161784820	161798869	14.049	C10orf91,DPYSL4,INPP5A,JAKMIP3,LRRC27,PWWP2B,STK32C
318	chr4:162083343-162154792	15	0.189873	4	162083343	162154792	71.449	EVI5
319	chr4:162642317-162656994	1	0.0126582	4	162642317	162656994	14.677	C10orf92,C10orf93,INPP5A,NKX6-2
320	chr4:164831394-164866446	1	0.0126582	4	164831394	164866446	35.052	ADAM8,C10orf125,CALY,ECHS1,GPR123,KNDC1,MTG1,PAOX,PRAP1,TUBGCP2,UTF1,VENTX,ZNF511
321	chr4:172989282-173008580	1	0.0126582	4	172989282	173008580	19.298	CYP2E1,LOC619207,SYCE1
322	chr4:173236491-173246588	1	0.0126582	4	173236491	173246588	10.097	ANO9,AP2A2,ATHL1,B4GALNT4,BRSK2,C11orf35,CD151,CEND1,CHID1,DEAF1,DRD4,EFCAB4A,EPS8L2,HCCA2,HRAS,IFITM1,IFITM2,IFITM3,IFITM5,IRF7,LOC143666,LRDD,LRRC56,MUC2,MUC5AC,MUC5B,MUC6,MUPCDH,NLRP6,PDDC1,PHRF1,PKP3,PNPLA2,POLR2L,PTDSS2,RASSF7,RNH1,RPLP2,SCT,SIGIRR,SLC25A22,SNORA52,TALDO1,TMEM80,TOLLIP,TSPAN4
323	chr4:176393349-176651837	1	0.0126582	4	176393349	176651837	258.488	DUSP8,HCCA2,LOC338651
324	chr4:178445520-178452955	3	0.0379747	4	178445520	178452955	7.435	SH3BP2,TNIP2
325	chr4:179866085-179937953	1	0.0126582	4	179866085	179937953	71.868	CTSD,HCCA2,LSP1,SYT8,TNNI2
326	chr4:185889909-185892670	1	0.0126582	4	185889909	185892670	2.761	H19,LOC100133545,MRPL23,TNNT3
327	chr5:194659-245757	3	0.0379747	5	194659	245757	51.098
328	chr5:480466-592310	13	0.164557	5	480466	592310	111.844
329	chr5:723745-869095	3	0.0379747	5	723745	869095	145.35	DOK7,HGFAC,LRPAP1,RGS12
330	chr5:1045509-1166244	12	0.151899	5	1045509	1166244	120.735	FMO1,FMO4
331	chr5:1204161-1270494	1	0.0126582	5	1204161	1270494	66.333
332	chr5:1395714-1443349	1	0.0126582	5	1395714	1443349	47.635	IGF2,IGF2AS,INS,INS-IGF2,TH
333	chr5:1519813-1611628	2	0.0253165	5	1519813	1611628	91.815
334	chr5:1617675-1647096	2	0.0253165	5	1617675	1647096	29.421	HK3,UIMC1,UNC5A
335	chr5:1873557-1970151	6	0.0759494	5	1873557	1970151	96.594	MALL,NCRNA00116,NPHP1
336	chr5:3644916-3652320	1	0.0126582	5	3644916	3652320	7.404	CD81,KCNQ1,TRPM5,TSSC4
337	chr5:6629880-6637248	1	0.0126582	5	6629880	6637248	7.368	KCNQ1
338	chr5:6954567-6975386	2	0.0253165	5	6954567	6975386	20.819	DBN1,F12,GRK6,PFN3,PRR7,SLC34A1
339	chr5:8870497-8908615	2	0.0253165	5	8870497	8908615	38.118	COL23A1
340	chr5:11927565-11961641	1	0.0126582	5	11927565	11961641	34.076	CDKN1C,KCNQ1,KCNQ1DN,NAP1L4,PHLDA2,SLC22A18,SLC22A18AS
341	chr5:12056910-12140725	1	0.0126582	5	12056910	12140725	83.815	OSBPL5
342	chr5:18181036-18183160	1	0.0126582	5	18181036	18183160	2.124	C11orf36
343	chr5:23663425-23731868	1	0.0126582	5	23663425	23731868	68.443	ART5,TRPC2
344	chr5:24066569-24070307	1	0.0126582	5	24066569	24070307	3.738
345	chr5:25753264-25796436	1	0.0126582	5	25753264	25796436	43.172	OR52E4
346	chr5:26223622-26246320	1	0.0126582	5	26223622	26246320	22.698	DCHS1
347	chr5:28242945-28292633	1	0.0126582	5	28242945	28292633	49.688	SBF2
348	chr5:28842013-28851719	1	0.0126582	5	28842013	28851719	9.706	AMPD3,RNF141
349	chr5:32142841-32181714	10	0.126582	5	32142841	32181714	38.873
350	chr5:41267570-41277367	4	0.0506329	5	41267570	41277367	9.797
351	chr5:41608479-41615475	1	0.0126582	5	41608479	41615475	6.996	PLEKHA7
352	chr5:41622162-41632026	2	0.0253165	5	41622162	41632026	9.864	ADAMTS2
353	chr5:42073879-42191546	2	0.0253165	5	42073879	42191546	117.667	ADAMTS2
354	chr5:45948724-46084425	2	0.0253165	5	45948724	46084425	135.701	ADAMTS2
355	chr5:50516548-50603265	1	0.0126582	5	50516548	50603265	86.717	KCNC1
356	chr5:62497485-62589909	1	0.0126582	5	62497485	62589909	92.424
357	chr5:63746311-63805264	1	0.0126582	5	63746311	63805264	58.953
358	chr5:63851749-63949443	1	0.0126582	5	63851749	63949443	97.694
359	chr5:74092269-74094847	1	0.0126582	5	74092269	74094847	2.578
360	chr5:77039051-77076628	2	0.0253165	5	77039051	77076628	37.577
361	chr5:85590471-85666781	1	0.0126582	5	85590471	85666781	76.31	DEPDC7,TCP11L1
362	chr5:96564341-96638157	2	0.0253165	5	96564341	96638157	73.816	DUSP22,EXOC2,IRF4
363	chr5:99812015-99934121	1	0.0126582	5	99812015	99934121	122.106
364	chr5:100307188-100343340	1	0.0126582	5	100307188	100343340	36.152
365	chr5:103701379-103794893	1	0.0126582	5	103701379	103794893	93.514
366	chr5:108589536-108600870	1	0.0126582	5	108589536	108600870	11.334	CRY2,LOC143678,MAPK8IP1,PEX16
367	chr5:109830098-109857996	2	0.0253165	5	109830098	109857996	27.898
368	chr5:111727216-111734621	2	0.0253165	5	111727216	111734621	7.405
369	chr5:113985145-113999140	1	0.0126582	5	113985145	113999140	13.995	AMBRA1,CHRM4,DGKZ,MDK
370	chr5:114006515-114031360	1	0.0126582	5	114006515	114031360	24.845	MYBPC3,SPI1
371	chr5:114701378-114707195	1	0.0126582	5	114701378	114707195	5.817
372	chr5:114736927-114748980	2	0.0253165	5	114736927	114748980	12.053	HERV-FRD,LOC221710
373	chr5:117113644-117214194	2	0.0253165	5	117113644	117214194	100.55
374	chr5:118303768-118331380	1	0.0126582	5	118303768	118331380	27.612	OR4C11,OR4C6,OR4P4,OR4S2
375	chr5:119706524-119725615	1	0.0126582	5	119706524	119725615	19.091
376	chr5:119909842-119929143	1	0.0126582	5	119909842	119929143	19.301	CCDC86,GPR44
377	chr5:120950796-121034917	1	0.0126582	5	120950796	121034917	84.121	C11orf9,DAGLA,DKFZP434K028
378	chr5:139146218-139153625	1	0.0126582	5	139146218	139153625	7.407	FADS2,FADS3,RAB3IL1
379	chr5:140559542-140570950	2	0.0253165	5	140559542	140570950	11.408
380	chr5:140850700-140852461	2	0.0253165	5	140850700	140852461	1.761
381	chr5:146535259-146575143	1	0.0126582	5	146535259	146575143	39.884	COX8A,MACROD1,NAT11,OTUB1
382	chr5:149822357-149910235	1	0.0126582	5	149822357	149910235	87.878	BAD,C11orf20,CCDC88B,DNAJC4,ESRRA,FERMT3,FKBP2,FLRT1,GPR137,HSPC152,KCNK4,MACROD1,NUDT22,PLCB3,PPP1R14B,PRDX5,RPS6KA4,STIP1,TRPT1,VEGFB
383	chr5:150984549-151025254	1	0.0126582	5	150984549	151025254	40.705	ATG2A,CDC42BPG,EHD1,GPHA2,MAP4K2,MEN1,NRXN2,PPP2R5B,PYGM,RASGRP2,SF1
384	chr5:157866011-157905977	1	0.0126582	5	157866011	157905977	39.966	FRMD8,SLC25A45
385	chr5:160469603-160480952	3	0.0379747	5	160469603	160480952	11.349
386	chr5:164409001-164434676	1	0.0126582	5	164409001	164434676	25.675	EHBP1L1,FAM89B,KCNK7,MAP3K11,PCNXL3,RELA,SIPA1,SSSCA1
387	chr5:171501798-171509234	2	0.0253165	5	171501798	171509234	7.436	OR2J2
388	chr5:171982370-172038915	1	0.0126582	5	171982370	172038915	56.545	CTSW,EFEMP2,FIBP,MUS81
389	chr5:175879657-175912719	6	0.0759494	5	175879657	175912719	33.062	CHCHD5,POLR1B
390	chr5:176142020-176144896	1	0.0126582	5	176142020	176144896	2.876	ACY3,ALDH3B2,GSTP1,NDUFV1,NUDT8,TBX10
391	chr5:176238284-176271815	1	0.0126582	5	176238284	176271815	33.531	ALDH3B1,CHKA,LOC645332,NDUFS8,TCIRG1,UNC93B1
392	chr5:176750242-176829018	8	0.101266	5	176750242	176829018	78.776	GDF7
393	chr5:177896130-177898302	1	0.0126582	5	177896130	177898302	2.172	LRP5,SAPS3
394	chr5:178561857-178567278	1	0.0126582	5	178561857	178567278	5.421
395	chr5:178631315-178648995	1	0.0126582	5	178631315	178648995	17.68	ANO1
396	chr5:178661436-178863916	2	0.0253165	5	178661436	178863916	202.48	HCG18
397	chr5:180467926-180497731	1	0.0126582	5	180467926	180497731	29.805	SHANK2
398	chr6:184373-441555	2	0.0253165	6	184373	441555	257.182
399	chr6:1384975-1411547	3	0.0379747	6	1384975	1411547	26.572	MAN2B2
400	chr6:2855997-2883121	1	0.0126582	6	2855997	2883121	27.124	P2RY2
401	chr6:11201284-11214821	1	0.0126582	6	11201284	11214821	13.537	WNT11
402	chr6:16062488-16072278	1	0.0126582	6	16062488	16072278	9.79	TSKU
403	chr6:19924156-19926686	2	0.0253165	6	19924156	19926686	2.53
404	chr6:21707745-21731694	1	0.0126582	6	21707745	21731694	23.949	B3GNT6,CAPN5,OMP
405	chr6:29207558-29257540	1	0.0126582	6	29207558	29257540	49.982
406	chr6:30372286-30383225	1	0.0126582	6	30372286	30383225	10.939
407	chr6:30839309-30895572	1	0.0126582	6	30839309	30895572	56.263
408	chr6:31385967-31390117	1	0.0126582	6	31385967	31390117	4.15	DLG2
409	chr6:31463297-31559455	6	0.0759494	6	31463297	31559455	96.158
410	chr6:31918064-32001923	1	0.0126582	6	31918064	32001923	83.859	DLG2
411	chr6:32759095-32763196	1	0.0126582	6	32759095	32763196	4.101	FOLH1B
412	chr6:33586740-33604692	1	0.0126582	6	33586740	33604692	17.952
413	chr6:33898855-33906568	1	0.0126582	6	33898855	33906568	7.713
414	chr6:41778611-41813590	1	0.0126582	6	41778611	41813590	34.979	PANX1
415	chr6:50278041-50307563	1	0.0126582	6	50278041	50307563	29.522
416	chr6:54484483-54564828	3	0.0379747	6	54484483	54564828	80.345	MAN2B2,MRFAP1
417	chr6:57643552-58183439	1	0.0126582	6	57643552	58183439	539.887	CNTN5
418	chr6:62021131-62173501	1	0.0126582	6	62021131	62173501	152.37	CNTN5
419	chr6:63516551-63669693	2	0.0253165	6	63516551	63669693	153.142	HCG26,HCP5,MICA
420	chr6:65066483-65119571	1	0.0126582	6	65066483	65119571	53.088	CNTN5
421	chr6:65149987-65254936	1	0.0126582	6	65149987	65254936	104.949
422	chr6:65712604-65738304	1	0.0126582	6	65712604	65738304	25.7	GRIA4
423	chr6:66096322-66140501	2	0.0253165	6	66096322	66140501	44.179	EHMT2,NEU1,SLC44A4,ZBTB12
424	chr6:66642055-66685400	1	0.0126582	6	66642055	66685400	43.345	GUCY1A2
425	chr6:68257435-68631792	1	0.0126582	6	68257435	68631792	374.357
426	chr6:68993112-69058886	1	0.0126582	6	68993112	69058886	65.774	FAM55B
427	chr6:71859581-71959377	1	0.0126582	6	71859581	71959377	99.796	BCL9L,CXCR5
428	chr6:74525581-74537797	1	0.0126582	6	74525581	74537797	12.216	PVRL1
429	chr6:77074879-77081385	7	0.0886076	6	77074879	77081385	6.506	FSHR
430	chr6:78611430-78754455	1	0.0126582	6	78611430	78754455	143.025	UBASH3B
431	chr6:79029920-79088461	7	0.0886076	6	79029920	79088461	58.541
432	chr6:80172582-80370016	1	0.0126582	6	80172582	80370016	197.434
433	chr6:80949146-81053086	1	0.0126582	6	80949146	81053086	103.94
434	chr6:81341226-81344394	12	0.151899	6	81341226	81344394	3.168	RABGAP1L
435	chr6:81358694-81360930	1	0.0126582	6	81358694	81360930	2.236
436	chr6:82642576-82645123	1	0.0126582	6	82642576	82645123	2.547
437	chr6:90211572-90248831	1	0.0126582	6	90211572	90248831	37.259	IQSEC3
438	chr6:94155840-94165594	1	0.0126582	6	94155840	94165594	9.754	B4GALNT3
439	chr6:94809788-94863650	1	0.0126582	6	94809788	94863650	53.862	CACNA2D4,LRTM2
440	chr6:95623707-95676359	1	0.0126582	6	95623707	95676359	52.652	TEAD4
441	chr6:101124753-101230224	1	0.0126582	6	101124753	101230224	105.471
442	chr6:104018558-104055620	1	0.0126582	6	104018558	104055620	37.062	GAPDH,IFFO1,MRPL51,NCAPD2,NOP2,SCARNA10,TAPBPL,VAMP1
443	chr6:105023257-105041172	1	0.0126582	6	105023257	105041172	17.915	SLC2A14,SLC2A3
444	chr6:112994430-113053163	1	0.0126582	6	112994430	113053163	58.733	PRH1,PRH2,PRR4,TAS2R13,TAS2R14,TAS2R20,TAS2R50
445	chr6:119859699-119871818	1	0.0126582	6	119859699	119871818	12.119	PRB2
446	chr6:123852007-124028392	1	0.0126582	6	123852007	124028392	176.385
447	chr6:124374861-124385638	1	0.0126582	6	124374861	124385638	10.777	LST-3TM12
448	chr6:125138223-125214187	1	0.0126582	6	125138223	125214187	75.964	ITPR2
449	chr6:125578741-125627886	2	0.0253165	6	125578741	125627886	49.145
450	chr6:128772338-128818894	2	0.0253165	6	128772338	128818894	46.556
451	chr6:134410646-134433066	1	0.0126582	6	134410646	134433066	22.42	C12orf70
452	chr6:136020913-136100870	2	0.0253165	6	136020913	136100870	79.957
453	chr6:137998026-138014761	1	0.0126582	6	137998026	138014761	16.735	CCDC91
454	chr6:142418144-142639061	3	0.0379747	6	142418144	142639061	220.917	FLJ36777
455	chr6:149528026-149543059	1	0.0126582	6	149528026	149543059	15.033
456	chr6:159236418-159237500	1	0.0126582	6	159236418	159237500	1.082
457	chr6:162283949-162326325	1	0.0126582	6	162283949	162326325	42.376
458	chr6:162580056-162601734	1	0.0126582	6	162580056	162601734	21.678
459	chr6:162656326-162659755	4	0.0506329	6	162656326	162659755	3.429
460	chr6:162720325-162882252	1	0.0126582	6	162720325	162882252	161.927
461	chr6:166711225-166716423	1	0.0126582	6	166711225	166716423	5.198	C12orf44,GRASP,NR4A1
462	chr6:168122631-168138806	1	0.0126582	6	168122631	168138806	16.175	KRT76
463	chr6:168179512-168205614	6	0.0759494	6	168179512	168205614	26.102
464	chr6:169248365-169262485	2	0.0253165	6	169248365	169262485	14.12	PGC,TFEB
465	chr6:170286588-170296985	1	0.0126582	6	170286588	170296985	10.397	RDH16
466	chr6:170402485-170406366	1	0.0126582	6	170402485	170406366	3.881
467	chr6:170565757-170570985	1	0.0126582	6	170565757	170570985	5.228
468	chr7:140736-162903	10	0.126582	7	140736	162903	22.167	HEATR1
469	chr7:234196-295765	10	0.126582	7	234196	295765	61.569	RYR2
470	chr7:954145-1158544	11	0.139241	7	954145	1158544	204.399	LIN9
471	chr7:1290493-1631815	10	0.126582	7	1290493	1631815	341.322
472	chr7:1849440-2172435	9	0.113924	7	1849440	2172435	322.995	ATP6V1C2
473	chr7:2266556-2290907	1	0.0126582	7	2266556	2290907	24.351	DPY19L2
474	chr7:2371653-2563515	8	0.101266	7	2371653	2563515	191.862
475	chr7:2626477-2693863	5	0.0632911	7	2626477	2693863	67.386	ERBB4
476	chr7:2871454-2927940	1	0.0126582	7	2871454	2927940	56.486	LLPH,TMBIM4
477	chr7:3411837-3431422	3	0.0379747	7	3411837	3431422	19.585	SORCS2
478	chr7:4174875-4232905	1	0.0126582	7	4174875	4232905	58.03
479	chr7:4334226-4350759	1	0.0126582	7	4334226	4350759	16.533	TRHDE
480	chr7:4776186-4867717	1	0.0126582	7	4776186	4867717	91.531
481	chr7:5361477-5538658	13	0.164557	7	5361477	5538658	177.181
482	chr7:5653268-5894482	1	0.0126582	7	5653268	5894482	241.214
483	chr7:6154309-6179181	1	0.0126582	7	6154309	6179181	24.872
484	chr7:6594767-6665430	7	0.0886076	7	6594767	6665430	70.663
485	chr7:9508524-9599702	2	0.0253165	7	9508524	9599702	91.178
486	chr7:9773290-9873235	2	0.0253165	7	9773290	9873235	99.945
487	chr7:10028866-10060005	1	0.0126582	7	10028866	10060005	31.139	SYT1
488	chr7:11229098-11651101	1	0.0126582	7	11229098	11651101	422.003	ACSS3
489	chr7:13711089-13726567	1	0.0126582	7	13711089	13726567	15.478	PPFIA2
490	chr7:16316655-16367715	1	0.0126582	7	16316655	16367715	51.06	PPFIA2
491	chr7:17396529-17420004	1	0.0126582	7	17396529	17420004	23.475
492	chr7:17525652-17555087	1	0.0126582	7	17525652	17555087	29.435
493	chr7:17606173-17642830	1	0.0126582	7	17606173	17642830	36.657
494	chr7:17762533-17767962	1	0.0126582	7	17762533	17767962	5.429
495	chr7:18531087-18695010	2	0.0253165	7	18531087	18695010	163.923
496	chr7:21822676-21827553	1	0.0126582	7	21822676	21827553	4.877	C12orf12,EPYC
497	chr7:27190088-27241159	2	0.0253165	7	27190088	27241159	51.071
498	chr7:33580085-33616239	1	0.0126582	7	33580085	33616239	36.154
499	chr7:39026792-39029439	1	0.0126582	7	39026792	39029439	2.647
500	chr7:40061166-40123565	1	0.0126582	7	40061166	40123565	62.399	ANKS1B,FAM71C
501	chr7:40191654-40287018	1	0.0126582	7	40191654	40287018	95.364
502	chr7:44320134-44328435	2	0.0253165	7	44320134	44328435	8.301
503	chr7:46322714-46324409	3	0.0379747	7	46322714	46324409	1.695	SORCS2
504	chr7:49207257-49291529	1	0.0126582	7	49207257	49291529	84.272	MVK
505	chr7:50240218-50276409	1	0.0126582	7	50240218	50276409	36.191	DTX1,RASAL1
506	chr7:50906442-50941280	1	0.0126582	7	50906442	50941280	34.838	RBM19
507	chr7:52272700-52306768	1	0.0126582	7	52272700	52306768	34.068	KSR2
508	chr7:54231200-54251612	1	0.0126582	7	54231200	54251612	20.412	LOC144742
509	chr7:61490330-62060344	9	0.113924	7	61490330	62060344	570.014	KCNF1
510	chr7:62305969-62336389	1	0.0126582	7	62305969	62336389	30.42	RHOF,TMEM120B
511	chr7:63398516-63547882	1	0.0126582	7	63398516	63547882	149.366	NCOR2
512	chr7:69053215-69128964	1	0.0126582	7	69053215	69128964	75.749	NCOR2
513	chr7:69349253-69401392	1	0.0126582	7	69349253	69401392	52.139	DHX37
514	chr7:73063174-73092135	1	0.0126582	7	73063174	73092135	28.961
515	chr7:76023564-76223675	1	0.0126582	7	76023564	76223675	200.111
516	chr7:77952597-77960552	1	0.0126582	7	77952597	77960552	7.955	RIMBP2
517	chr7:81761049-81764744	1	0.0126582	7	81761049	81764744	3.695
518	chr7:82339226-82374067	2	0.0253165	7	82339226	82374067	34.841	EYS
519	chr7:84416596-84435869	1	0.0126582	7	84416596	84435869	19.273
520	chr7:86914523-86987858	1	0.0126582	7	86914523	86987858	73.335
521	chr7:90023687-90056282	1	0.0126582	7	90023687	90056282	32.595	DDX51,EP400,EP400NL,GALNT9,MMP17,NOC4L,PUS1,SNORA49,ULK1
522	chr7:93165330-93168493	1	0.0126582	7	93165330	93168493	3.163
523	chr7:94018627-94039088	1	0.0126582	7	94018627	94039088	20.461	FBRSL1,P2RX2,POLE
524	chr7:96856655-96881298	1	0.0126582	7	96856655	96881298	24.643	ANKLE2,GOLGA3
525	chr7:99894102-99929731	1	0.0126582	7	99894102	99929731	35.629	CHFR,GOLGA3
526	chr7:100260092-100310762	3	0.0379747	7	100260092	100310762	50.67	ABLIM2
527	chr7:100619873-100668360	1	0.0126582	7	100619873	100668360	48.487	LATS2
528	chr7:101054155-101137510	1	0.0126582	7	101054155	101137510	83.355
529	chr7:101878775-101900914	2	0.0253165	7	101878775	101900914	22.139	EYS
530	chr7:102847563-102853358	1	0.0126582	7	102847563	102853358	5.795
531	chr7:103796671-103808264	1	0.0126582	7	103796671	103808264	11.593
532	chr7:110298915-110422733	2	0.0253165	7	110298915	110422733	123.818	EYS
533	chr7:110636346-110651535	2	0.0253165	7	110636346	110651535	15.189	EYS
534	chr7:110973929-110987007	1	0.0126582	7	110973929	110987007	13.078	DNAJC15,EPSTI1
535	chr7:111504267-111538393	1	0.0126582	7	111504267	111538393	34.126
536	chr7:114140098-114144779	1	0.0126582	7	114140098	114144779	4.681	SPERT
537	chr7:115493265-115626489	1	0.0126582	7	115493265	115626489	133.224
538	chr7:120063197-120099982	1	0.0126582	7	120063197	120099982	36.785
539	chr7:120953045-120964632	2	0.0253165	7	120953045	120964632	11.587
540	chr7:123700369-123815662	1	0.0126582	7	123700369	123815662	115.293	PCDH17
541	chr7:124951145-124977069	1	0.0126582	7	124951145	124977069	25.924
542	chr7:125206162-125246938	1	0.0126582	7	125206162	125246938	40.776
543	chr7:126689447-126692493	1	0.0126582	7	126689447	126692493	3.046
544	chr7:127831271-127837653	1	0.0126582	7	127831271	127837653	6.382
545	chr7:128265101-128317512	1	0.0126582	7	128265101	128317512	52.411
546	chr7:136175466-136185197	1	0.0126582	7	136175466	136185197	9.731
547	chr7:136629789-136641261	3	0.0379747	7	136629789	136641261	11.472	ABLIM2,HTRA3,SH3TC1
548	chr7:141404060-141435188	15	0.189873	7	141404060	141435188	31.128	ABCA4
549	chr7:141895565-141904643	7	0.0886076	7	141895565	141904643	9.078
550	chr7:141920993-141956243	1	0.0126582	7	141920993	141956243	35.25
551	chr7:142049398-142192134	1	0.0126582	7	142049398	142192134	142.736	DACH1
552	chr7:147292148-147329383	1	0.0126582	7	147292148	147329383	37.235
553	chr7:149093554-149216312	13	0.164557	7	149093554	149216312	122.758	POGZ,PSMB4,SELENBP1
554	chr7:149651228-149726204	4	0.0506329	7	149651228	149726204	74.976
555	chr7:150392247-150463846	6	0.0759494	7	150392247	150463846	71.599	EN1
556	chr7:153118877-153284978	5	0.0632911	7	153118877	153284978	166.101	SPAG16
557	chr7:154939653-154963877	1	0.0126582	7	154939653	154963877	24.224
558	chr7:156895695-156909598	1	0.0126582	7	156895695	156909598	13.903
559	chr7:157237521-157342022	2	0.0253165	7	157237521	157342022	104.501
560	chr7:157607912-157627318	1	0.0126582	7	157607912	157627318	19.406
561	chr8:1324752-1811473	3	0.0379747	8	1324752	1811473	486.721	CPZ,GPR78
562	chr8:1975127-2519775	10	0.126582	8	1975127	2519775	544.648
563	chr8:2696514-2943885	1	0.0126582	8	2696514	2943885	247.371
564	chr8:3766260-3780096	8	0.101266	8	3766260	3780096	13.836	C2orf84,ITSN2,LOC375190,PFN4
565	chr8:4271081-4293028	1	0.0126582	8	4271081	4293028	21.947
566	chr8:5160065-5181456	1	0.0126582	8	5160065	5181456	21.391	FGF14
567	chr8:5583199-5591903	8	0.101266	8	5583199	5591903	8.704	C2orf39,GPR113,HADHA,HADHB,SELI
568	chr8:5594564-5938053	3	0.0379747	8	5594564	5938053	343.489	DEFB131
569	chr8:6569893-6684860	1	0.0126582	8	6569893	6684860	114.967	F10,F7,MCF2L,PROZ
570	chr8:10693847-10729403	1	0.0126582	8	10693847	10729403	35.556	GAS6
571	chr8:12595527-12614570	4	0.0506329	8	12595527	12614570	19.043	VGLL3
572	chr8:14065827-14077006	1	0.0126582	8	14065827	14077006	11.179	RASA3
573	chr8:15447307-15455979	5	0.0632911	8	15447307	15455979	8.672	SPAG16
574	chr8:16029033-16111218	1	0.0126582	8	16029033	16111218	82.185
575	chr8:18238667-18277862	1	0.0126582	8	18238667	18277862	39.195
576	chr8:20029662-20066169	1	0.0126582	8	20029662	20066169	36.507
577	chr8:21238233-21386204	1	0.0126582	8	21238233	21386204	147.971	NOVA1
578	chr8:21957030-22089380	12	0.151899	8	21957030	22089380	132.35
579	chr8:22489453-22499165	1	0.0126582	8	22489453	22499165	9.712
580	chr8:22917187-22931854	1	0.0126582	8	22917187	22931854	14.667	GARNL1
581	chr8:28006589-28062983	2	0.0253165	8	28006589	28062983	56.394
582	chr8:28978646-28987298	1	0.0126582	8	28978646	28987298	8.652
583	chr8:30394884-30413842	1	0.0126582	8	30394884	30413842	18.958	LRFN5
584	chr8:43658198-43910848	10	0.126582	8	43658198	43910848	252.65	LOC441931,VN1R5,ZNF496
585	chr8:47343519-47431930	3	0.0379747	8	47343519	47431930	88.411
586	chr8:50317691-50593309	1	0.0126582	8	50317691	50593309	275.618
587	chr8:50645577-50698861	1	0.0126582	8	50645577	50698861	53.284
588	chr8:53044771-53065184	1	0.0126582	8	53044771	53065184	20.413
589	chr8:55021047-55029044	1	0.0126582	8	55021047	55029044	7.997
590	chr8:63064448-63175639	3	0.0379747	8	63064448	63175639	111.191
591	chr8:63886442-63914195	1	0.0126582	8	63886442	63914195	27.753	FRMD6
592	chr8:66154465-66171849	1	0.0126582	8	66154465	66171849	17.384
593	chr8:69616469-69732037	3	0.0379747	8	69616469	69732037	115.568	NKX3-2
594	chr8:72378412-72379585	4	0.0506329	8	72378412	72379585	1.173
595	chr8:73848086-73912356	2	0.0253165	8	73848086	73912356	64.27
596	chr8:76636494-76708312	1	0.0126582	8	76636494	76708312	71.818	RTN1
597	chr8:78251077-78343625	1	0.0126582	8	78251077	78343625	92.548
598	chr8:83835297-84229763	2	0.0253165	8	83835297	84229763	394.466	CD109
599	chr8:87867496-87936463	2	0.0253165	8	87867496	87936463	68.967
600	chr8:92192384-92243291	2	0.0253165	8	92192384	92243291	50.907
601	chr8:92933923-93091872	1	0.0126582	8	92933923	93091872	157.949
602	chr8:94937455-94967870	1	0.0126582	8	94937455	94967870	30.415
603	chr8:100438641-100502152	2	0.0253165	8	100438641	100502152	63.511
604	chr8:103123275-103125693	1	0.0126582	8	103123275	103125693	2.418	PAPLN
605	chr8:104181086-104183959	1	0.0126582	8	104181086	104183959	2.873	LTBP2
606	chr8:105134267-105247995	2	0.0253165	8	105134267	105247995	113.728	LCA5
607	chr8:105892857-105921637	3	0.0379747	8	105892857	105921637	28.78
608	chr8:106027196-106034754	1	0.0126582	8	106027196	106034754	7.558	C14orf174,GSTZ1,TMED8
609	chr8:111207860-111223708	1	0.0126582	8	111207860	111223708	15.848
610	chr8:111742215-111858228	1	0.0126582	8	111742215	111858228	116.013	C14orf145
611	chr8:115711058-115719585	2	0.0253165	8	115711058	115719585	8.527	BCKDHB
612	chr8:117699864-117705510	2	0.0253165	8	117699864	117705510	5.646
613	chr8:119941620-119956104	1	0.0126582	8	119941620	119956104	14.484
614	chr8:122474278-122514503	1	0.0126582	8	122474278	122514503	40.225	RIN3
615	chr8:126414258-126430862	1	0.0126582	8	126414258	126430862	16.604	HHIPL1
616	chr8:142286577-142331509	1	0.0126582	8	142286577	142331509	44.932	BEGAIN,WDR25
617	chr8:142365147-142534149	5	0.0632911	8	142365147	142534149	169.002	C2orf62,CTDSP1,SLC11A1
618	chr8:142568468-142626223	2	0.0253165	8	142568468	142626223	57.755
619	chr8:142636998-142707176	1	0.0126582	8	142636998	142707176	70.178	DIO3,DIO3OS
620	chr8:142796991-142815362	1	0.0126582	8	142796991	142815362	18.371	ANKRD9,RCOR1,TECPR2
621	chr8:142930191-142947019	1	0.0126582	8	142930191	142947019	16.828	AMN,CDC42BPB
622	chr8:142978016-142988553	1	0.0126582	8	142978016	142988553	10.537	C14orf73,TNFAIP2
623	chr8:143231219-143263080	1	0.0126582	8	143231219	143263080	31.861	BAG5,C14orf153,TRMT61A
624	chr8:143497245-143762887	7	0.0886076	8	143497245	143762887	265.642	NRXN1
625	chr8:143813579-143821485	1	0.0126582	8	143813579	143821485	7.906	KLC1,XRCC3,ZFYVE21
626	chr8:144173868-144185397	1	0.0126582	8	144173868	144185397	11.529	ASPG,KIF26A
627	chr8:144374793-145748936	131	1.65823	8	144374793	145748936	1374.14	ACTRT2,C1orf86,C1orf93,GABRD,HES5,KIAA1751,LOC100128003,LOC100129534,LOC115110,MMEL1,MORN1,PANK4,PEX10,PLCH2,PRKCZ,RER1,SKI,TNFRSF14
628	chr9:2018757-2049341	1	0.0126582	9	2018757	2049341	30.584
629	chr9:4516642-4519671	2	0.0253165	9	4516642	4519671	3.029
630	chr9:7819623-7833368	2	0.0253165	9	7819623	7833368	13.745	ANKRD6
631	chr9:8100767-8105492	1	0.0126582	9	8100767	8105492	4.725
632	chr9:9375640-9430838	1	0.0126582	9	9375640	9430838	55.198	ADSSL1,AKT1,C14orf151,INF2,KIAA0284,MGC23270,SIVA1,ZBTB42
633	chr9:11135717-11171420	1	0.0126582	9	11135717	11171420	35.703	BRF1,BTBD6,C14orf80,CRIP1,CRIP2,JAG2,MTA1,NUDT14,PACS2,TMEM121
634	chr9:11265227-11270652	3	0.0379747	9	11265227	11270652	5.425
635	chr9:11735912-12177104	12	0.151899	9	11735912	12177104	441.192	KIAA1614,XPR1
636	chr9:13199807-13323297	1	0.0126582	9	13199807	13323297	123.49	LOC100133469
637	chr9:18837325-19455900	1	0.0126582	9	18837325	19455900	618.575
638	chr9:21160364-21189680	1	0.0126582	9	21160364	21189680	29.316	CYFIP1,NIPA1,NIPA2,TUBGCP5
639	chr9:23093266-23126781	1	0.0126582	9	23093266	23126781	33.515	PWRN1
640	chr9:24457698-24485241	1	0.0126582	9	24457698	24485241	27.543	SNRPN
641	chr9:25284701-25311111	1	0.0126582	9	25284701	25311111	26.41	APBA2,KIAA0574
642	chr9:26027974-26106150	1	0.0126582	9	26027974	26106150	78.176
643	chr9:26704614-26709332	1	0.0126582	9	26704614	26709332	4.718
644	chr9:28039518-28040777	2	0.0253165	9	28039518	28040777	1.259	EPHA7
645	chr9:28453701-28470661	2	0.0253165	9	28453701	28470661	16.96
646	chr9:29943880-30199421	1	0.0126582	9	29943880	30199421	255.541	RYR3
647	chr9:30913816-31115519	1	0.0126582	9	30913816	31115519	201.703	GOLGA8A
648	chr9:37491844-37499875	1	0.0126582	9	37491844	37499875	8.031	C15orf56,PAK6,PLCB2
649	chr9:38350333-38762575	1	0.0126582	9	38350333	38762575	412.242	BAHD1,CHST14,IVD
650	chr9:86333171-86363153	1	0.0126582	9	86333171	86363153	29.982	EHD4,JMJD7-PLA2G4B,PLA2G4B,SPTBN5
651	chr9:94983974-94992691	1	0.0126582	9	94983974	94992691	8.717
652	chr9:95034980-95078345	1	0.0126582	9	95034980	95078345	43.365	CATSPER2
653	chr9:102392838-102440579	1	0.0126582	9	102392838	102440579	47.741	B2M,C15orf43,DUOX2,EIF3J,PATL2,SORD,SPG11,TRIM69
654	chr9:104058901-104077660	1	0.0126582	9	104058901	104077660	18.759	DUOX1,SHF
655	chr9:111725121-111754920	1	0.0126582	9	111725121	111754920	29.799	C15orf48,GATM,SLC30A4,SPATA5L1
656	chr9:116138471-116153989	1	0.0126582	9	116138471	116153989	15.518
657	chr9:128298658-128307886	2	0.0253165	9	128298658	128307886	9.228
658	chr9:128410397-128453119	1	0.0126582	9	128410397	128453119	42.722
659	chr9:129299439-129348849	2	0.0253165	9	129299439	129348849	49.41	ASCC3
660	chr9:129510024-129709916	8	0.101266	9	129510024	129709916	199.892
661	chr9:130209349-130241716	1	0.0126582	9	130209349	130241716	32.367	ATP8B4
662	chr9:130602278-130710740	4	0.0506329	9	130602278	130710740	108.462	EPHA3
663	chr9:131268384-131297604	1	0.0126582	9	131268384	131297604	29.22
664	chr9:131351094-131364187	1	0.0126582	9	131351094	131364187	13.093
665	chr9:131460260-131537371	5	0.0632911	9	131460260	131537371	77.111	ACCN4,CHPF,GMPPA,INHA,OBSL1,STK11IP,TMEM198
666	chr9:131959051-132014745	6	0.0759494	9	131959051	132014745	55.694	GPR17,LIMS2,MYO7B
667	chr9:132261749-132274131	4	0.0506329	9	132261749	132274131	12.382
668	chr9:132284862-132328214	1	0.0126582	9	132284862	132328214	43.352
669	chr9:132765678-132807531	2	0.0253165	9	132765678	132807531	41.853
670	chr9:133126069-133215393	6	0.0759494	9	133126069	133215393	89.324	FAM123C
671	chr9:133385508-133424204	7	0.0886076	9	133385508	133424204	38.696
672	chr9:134038799-134077713	2	0.0253165	9	134038799	134077713	38.914
673	chr9:134092075-134099654	1	0.0126582	9	134092075	134099654	7.579	IGDCC3
674	chr9:134919021-135033091	8	0.101266	9	134919021	135033091	114.07	ABHD1,AGBL5,CGREF1,EMILIN1,KHK,LOC100128731,TMEM214
675	chr9:135300729-135549281	7	0.0886076	9	135300729	135549281	248.552
676	chr9:135652459-135947129	12	0.151899	9	135652459	135947129	294.67	RGL1
677	chr9:136240925-136477178	20	0.253165	9	136240925	136477178	236.253	ATP6V0B,B4GALT2,CCDC24,DPH2,SLC6A9
678	chr9:136488413-136504687	1	0.0126582	9	136488413	136504687	16.274	SMAD3
679	chr9:136577004-136629304	3	0.0379747	9	136577004	136629304	52.3
680	chr9:136750244-136762744	1	0.0126582	9	136750244	136762744	12.5	ARIH1
681	chr9:136992327-137044697	4	0.0506329	9	136992327	137044697	52.37
682	chr9:137274170-137305324	4	0.0506329	9	137274170	137305324	31.154
683	chr9:137358972-137385655	2	0.0253165	9	137358972	137385655	26.683
684	chr9:137706591-137835056	32	0.405063	9	137706591	137835056	128.465	PLEKHM2,SLC25A34,TMEM82
685	chr9:138002587-138090834	5	0.0632911	9	138002587	138090834	88.247	ARMC9
686	chr9:138101543-139643250	100	1.26582	9	138101543	139643250	1541.71	MEGF6,TPRG1L,WDR8
687	chr9:139986010-140078171	1	0.0126582	9	139986010	140078171	92.161	PML,STOML1
688	chr10:141997-152102	1	0.0126582	10	141997	152102	10.105	ARID3B,CLK3
689	chr10:4932736-4983815	1	0.0126582	10	4932736	4983815	51.079	C15orf17,COX5A,CPLX3,CSK,LMAN1L,MPI,SCAMP2,ULK3
690	chr10:6253966-6267388	1	0.0126582	10	6253966	6267388	13.422	ACSBG1
691	chr10:6281809-6293989	3	0.0379747	10	6281809	6293989	12.18	GBA3
692	chr10:6717773-6876693	2	0.0253165	10	6717773	6876693	158.92
693	chr10:12370719-12385446	1	0.0126582	10	12370719	12385446	14.727	C15orf37,ST20
694	chr10:13422412-13989615	1	0.0126582	10	13422412	13989615	567.203	FAM108C1
695	chr10:19847881-19864912	1	0.0126582	10	19847881	19864912	17.031	NMB,SCAND2,SEC11A,WDR73
696	chr10:20890630-20894603	7	0.0886076	10	20890630	20894603	3.973
697	chr10:33613812-33624137	1	0.0126582	10	33613812	33624137	10.325
698	chr10:33838752-33848721	1	0.0126582	10	33838752	33848721	9.969	ACAN,HAPLN3,MFGE8
699	chr10:34712469-34757809	2	0.0253165	10	34712469	34757809	45.34	TRDN
700	chr10:41756307-42204175	3	0.0379747	10	41756307	42204175	447.868
701	chr10:43064589-43087822	2	0.0253165	10	43064589	43087822	23.233	NKAIN2
702	chr10:43333872-43335913	1	0.0126582	10	43333872	43335913	2.041	RGMA
703	chr10:47013328-47173619	2	0.0253165	10	47013328	47173619	160.291	NKAIN2
704	chr10:52987672-52991658	1	0.0126582	10	52987672	52991658	3.986
705	chr10:56286923-56292137	1	0.0126582	10	56286923	56292137	5.214
706	chr10:57215252-57271715	1	0.0126582	10	57215252	57271715	56.463
707	chr10:58288085-58338741	1	0.0126582	10	58288085	58338741	50.656	CHSY1
708	chr10:58575853-58618213	8	0.101266	10	58575853	58618213	42.36	BRE,CCDC121,GPN1,MRPL33,RBKS,SLC4A1AP,SUPT7L,ZNF512
709	chr10:61909509-61959806	1	0.0126582	10	61909509	61959806	50.297
710	chr10:67952976-67963084	1	0.0126582	10	67952976	67963084	10.108	ARHGDIG,AXIN1,C16orf10,C16orf11,C16orf13,C16orf14,CCDC78,CHTF18,DECR2,FAM173A,FBXL16,FLJ36208,GNG13,HAGHL,JMJD8,LOC100134368,LOC388199,METRN,MRPL28,MSLN,MSLNL,NARFL,NME4,PDIA2,PIGQ,RAB11FIP3,RAB40C,RGS11,RHBDL1,RHOT2,RPUSD1,SOLH,STUB1,TMEM8,WDR24,WDR90,WFIKKN1
711	chr10:68998527-69004205	2	0.0253165	10	68998527	69004205	5.678	TPD52L1
712	chr10:70953496-70966974	1	0.0126582	10	70953496	70966974	13.478	BAIAP3,C16orf38,C16orf42,C16orf91,C1QTNF8,CACNA1H,CCDC154,CLCN7,CRAMP1L,EME2,GNPTG,HAGH,HN1L,IFT140,IGFALS,LMF1,LOC100130430,LOC146336,MAPK8IP3,MRPS34,NME3,NUBP2,SOX8,SPSB3,SSTR5,TELO2,TMEM204,TPSAB1,TPSB2,TPSD1,TPSG1,UBE2I,UNKL
713	chr10:71976274-71986979	1	0.0126582	10	71976274	71986979	10.705	ABCA17P,ABCA3,AMDHD2,ATP6V0C,C16orf59,C16orf79,CASKIN1,CCNF,CEMP1,DCI,DNASE1L2,E4F1,FLJ42627,GBL,GFER,HS3ST6,KCTD5,LOC100128788,LOC652276,NDUFB10,NOXO1,NPW,NTHL1,NTN3,PDPK1,PGP,PKD1,PRSS27,RAB26,RNF151,RNPS1,RPL3L,RPS2,SEPX1,SLC9A3R2,SNHG9,SNORA10,SNORA64,SNORA78,SNORD60,SYNGR3,TBC1D24,TBL3,TRAF7,TSC2,ZNF598
714	chr10:80177803-80186669	1	0.0126582	10	80177803	80186669	8.866	CCDC64B,CLDN6,CLDN9,FLYWCH1,FLYWCH2,HCFC1R1,IL32,KREMEN2,MGC3771,MGC52282,MMP25,PAQR4,PKMYT1,PRSS21,PRSS22,THOC6,TNFRSF12A,ZG16B,ZNF205,ZNF213,ZSCAN10
715	chr10:82149519-82164929	1	0.0126582	10	82149519	82164929	15.41	MEFV
716	chr10:82785109-82858129	1	0.0126582	10	82785109	82858129	73.02	CORO7,GLIS2,Magmas,TFAP4,VASN
717	chr10:85153564-85217844	1	0.0126582	10	85153564	85217844	64.28	FAM100A,LOC342346,MGRN1
718	chr10:88430387-88433282	1	0.0126582	10	88430387	88433282	2.895	C16orf71,N-PAC,ROGDI,SEPT12,ZNF500
719	chr10:90930667-90935788	7	0.0886076	10	90930667	90935788	5.121
720	chr10:96852109-96896282	2	0.0253165	10	96852109	96896282	44.173	PTPRK
721	chr10:97519308-97688360	4	0.0506329	10	97519308	97688360	169.052
722	chr10:99318886-99340118	1	0.0126582	10	99318886	99340118	21.232	PPL
723	chr10:100110862-100158362	1	0.0126582	10	100110862	100158362	47.5	C16orf89
724	chr10:102914353-102927993	1	0.0126582	10	102914353	102927993	13.64	A2BP1
725	chr10:110556761-110602747	1	0.0126582	10	110556761	110602747	45.986
726	chr10:123462020-123465435	2	0.0253165	10	123462020	123465435	3.415	SLC2A12
727	chr10:123887120-123910774	3	0.0379747	10	123887120	123910774	23.654	PCDH7
728	chr10:125391778-125426545	1	0.0126582	10	125391778	125426545	34.767	CARHSP1
729	chr10:126116799-126140138	1	0.0126582	10	126116799	126140138	23.339
730	chr10:126197196-126256746	2	0.0253165	10	126197196	126256746	59.55	C6orf217
731	chr10:126671678-126692039	7	0.0886076	10	126671678	126692039	20.361	CYP26B1
732	chr10:132352175-132390545	1	0.0126582	10	132352175	132390545	38.37	ACSM2A
733	chr10:133584661-133736319	1	0.0126582	10	133584661	133736319	151.658	C16orf52,C16orf65,CDR2,EEF2K,POLR3E,UQCRC2,VWA3A
734	chr10:133771375-134255031	22	0.278481	10	133771375	134255031	483.656	HPCA,TMEM54
735	chr10:134306099-134622855	20	0.253165	10	134306099	134622855	316.756	IPP,MAST2,TMEM69
736	chr10:134669575-135075656	42	0.531646	10	134669575	135075656	406.081
737	chr10:135116379-135227438	3	0.0379747	10	135116379	135227438	111.059
738	chr11:273928-1464088	110	1.39241	11	273928	1464088	1190.16	PRDM16
739	chr11:1511171-1551839	3	0.0379747	11	1511171	1551839	40.668	FLJ21511
740	chr11:1732908-1869953	4	0.0506329	11	1732908	1869953	137.045	TBC1D23
741	chr11:1895099-2014223	8	0.101266	11	1895099	2014223	119.124	LOC285045
742	chr11:2022607-2032619	2	0.0253165	11	2022607	2032619	10.012
743	chr11:2098179-2177330	15	0.189873	11	2098179	2177330	79.151	DPYD
744	chr11:2345437-2430556	2	0.0253165	11	2345437	2430556	85.119	NMBR,VTA1
745	chr11:2486738-2564426	3	0.0379747	11	2486738	2564426	77.688
746	chr11:2803645-2924477	28	0.35443	11	2803645	2924477	120.832	CAPZB
747	chr11:3078361-3136036	3	0.0379747	11	3078361	3136036	57.675	KIAA1211
748	chr11:3179445-3199943	1	0.0126582	11	3179445	3199943	20.498	CDIPT,LOC440356,SEZ6L2
749	chr11:3611252-3617490	2	0.0253165	11	3611252	3617490	6.238
750	chr11:4893714-4898962	1	0.0126582	11	4893714	4898962	5.248	CD2BP2,DCTPP1,MYLPF,SEPHS2,SEPT1,TBC1D10B,ZNF48,ZNF771
751	chr11:5856461-5891679	5	0.0632911	11	5856461	5891679	35.218
752	chr11:6605000-6615883	1	0.0126582	11	6605000	6615883	10.883	ARMC5,C16orf58,COX6A2,CSDAP1,ERAF,ITGAD,SLC5A2,TGFB1I1,ZNF843
753	chr11:10057767-10099689	1	0.0126582	11	10057767	10099689	41.922	LOC146481,LOC283914,UBE2MP1
754	chr11:10474865-10501980	1	0.0126582	11	10474865	10501980	27.115	ITFG1
755	chr11:16873795-16887622	1	0.0126582	11	16873795	16887622	13.827	AMFR,GNAO1
756	chr11:17715163-17728063	1	0.0126582	11	17715163	17728063	12.9	CCL17
757	chr11:23212098-23329711	1	0.0126582	11	23212098	23329711	117.613	GPR114
758	chr11:24432182-24443350	1	0.0126582	11	24432182	24443350	11.168	CCDC135
759	chr11:26803886-26837567	2	0.0253165	11	26803886	26837567	33.681
760	chr11:28890258-29188128	4	0.0506329	11	28890258	29188128	297.87
761	chr11:32995669-33049675	1	0.0126582	11	32995669	33049675	54.006	CCDC135,KATNB1,KIFC3
762	chr11:37582318-37645425	2	0.0253165	11	37582318	37645425	63.107	PARK2
763	chr11:38296860-38363752	2	0.0253165	11	38296860	38363752	66.892	PARK2
764	chr11:43958560-43965990	1	0.0126582	11	43958560	43965990	7.43
765	chr11:45856538-45891829	3	0.0379747	11	45856538	45891829	35.291
766	chr11:46327343-46379262	1	0.0126582	11	46327343	46379262	51.919
767	chr11:47318915-47337169	1	0.0126582	11	47318915	47337169	18.254
768	chr11:50431035-51171349	5	0.0632911	11	50431035	51171349	740.314	ALPI,ECEL1
769	chr11:55127597-55204003	28	0.35443	11	55127597	55204003	76.406	HTR6,NBL1,TMCO4
770	chr11:58588932-58603752	3	0.0379747	11	58588932	58603752	14.82	LPHN3
771	chr11:60345713-60381072	1	0.0126582	11	60345713	60381072	35.359	B3GNT9,C16orf70,E2F4,ELMO3,EXOC3L,FBXL8,FHOD1,HSF4,KCTD19,KIAA0895L,LRRC29,NOL3,PLEKHG4,SLC9A5,TMEM208,TRADD
772	chr11:61241557-61309256	12	0.151899	11	61241557	61309256	67.699
773	chr11:61381281-61448706	3	0.0379747	11	61381281	61448706	67.425
774	chr11:63447625-63592187	5	0.0632911	11	63447625	63592187	144.562	EFHD1
775	chr11:63640561-63909737	10	0.126582	11	63640561	63909737	269.176	SH3YL1
776	chr11:64233626-64458776	4	0.0506329	11	64233626	64458776	225.15
777	chr11:64896352-64924857	1	0.0126582	11	64896352	64924857	28.505	ACD,C16orf48,C16orf86,CTCF,GFOD2,PARD6A,RLTPR
778	chr11:65092281-65187936	8	0.101266	11	65092281	65187936	95.655
779	chr11:65384910-65409885	1	0.0126582	11	65384910	65409885	24.975	DDX28,DPEP2,DPEP3,DUS2L,SLC12A4
780	chr11:67086318-67194771	13	0.164557	11	67086318	67194771	108.453	ADAM15,CKS1B,DCST1,DCST2,EFNA3,EFNA4,FLAD1,LENEP,PBXIP1,PMVK,PYGO2,SHC1,ZBTB7B
781	chr11:67258202-67590119	16	0.202532	11	67258202	67590119	331.917	DDAH1
782	chr11:67897358-67992965	4	0.0506329	11	67897358	67992965	95.607	CD200R1
783	chr11:69119486-69140597	1	0.0126582	11	69119486	69140597	21.111	PDXDC2
784	chr11:69655913-69692126	3	0.0379747	11	69655913	69692126	36.213	SMR3A
785	chr11:70546517-70554083	2	0.0253165	11	70546517	70554083	7.566	PARK2
786	chr11:72604767-72623668	1	0.0126582	11	72604767	72623668	18.901	IL34,MTSS1L,VAC14
787	chr11:75577055-75617248	1	0.0126582	11	75577055	75617248	40.193	BCAR1
788	chr11:76173208-76197547	1	0.0126582	11	76173208	76197547	24.339	CHST5
789	chr11:76428054-76491758	2	0.0253165	11	76428054	76491758	63.704	PARK2
790	chr11:81181640-81194909	2	0.0253165	11	81181640	81194909	13.269	BRP44L
791	chr11:81253579-81275675	1	0.0126582	11	81253579	81275675	22.096
792	chr11:81810246-81845405	1	0.0126582	11	81810246	81845405	35.159
793	chr11:83977974-84042175	1	0.0126582	11	83977974	84042175	64.201
794	chr11:84461514-84478981	1	0.0126582	11	84461514	84478981	17.467	CMIP
795	chr11:88984274-89044838	1	0.0126582	11	88984274	89044838	60.564	NECAB2,OSGIN1
796	chr11:90605720-90698546	3	0.0379747	11	90605720	90698546	92.826
797	chr11:91455249-91466486	1	0.0126582	11	91455249	91466486	11.237
798	chr11:93503969-93561458	1	0.0126582	11	93503969	93561458	57.489	FAM92B,KIAA0513
799	chr11:97338387-97380183	2	0.0253165	11	97338387	97380183	41.796
800	chr11:98534019-98541994	1	0.0126582	11	98534019	98541994	7.975
801	chr11:99152896-99160002	5	0.0632911	11	99152896	99160002	7.106	UGT1A10,UGT1A5,UGT1A6,UGT1A7,UGT1A8,UGT1A9
802	chr11:99548630-99593545	1	0.0126582	11	99548630	99593545	44.915
803	chr11:104784378-104808805	1	0.0126582	11	104784378	104808805	24.427	FOXF1
804	chr11:104949002-105015403	1	0.0126582	11	104949002	105015403	66.401
805	chr11:106221089-106233159	1	0.0126582	11	106221089	106233159	12.07
806	chr11:111982207-112040304	1	0.0126582	11	111982207	112040304	58.097	CA5A,JPH3,KLHDC4,LOC100129637,SLC7A5
807	chr11:114070324-114125015	1	0.0126582	11	114070324	114125015	54.691
808	chr11:118270810-118299128	1	0.0126582	11	118270810	118299128	28.318	ACSF3,APRT,C16orf81,C16orf84,CBFA2T3,CDH15,CDT1,CYBA,FAM38A,GALNS,IL17C,LOC390748,MGC23284,MVD,RNF166,SNAI3,TRAPPC2L,ZC3H18,ZFPM1,ZNF469
809	chr11:119065659-119106989	2	0.0253165	11	119065659	119106989	41.33	FRMD1,KIF25
810	chr11:122146296-122149287	1	0.0126582	11	122146296	122149287	2.991	C16orf55,C16orf7,CDK10,CHMP1A,CPNE7,DPEP1,FANCA,RPL13,SNORD68,SPATA2L,SPG7,ZNF276
811	chr11:127594547-127597842	1	0.0126582	11	127594547	127597842	3.295	AFG3L1,C16orf3,DBNDD1,DEF8,GAS8,LOC100130015,MC1R,MGC16385,TCF25,TUBB3
812	chr11:133879982-133909403	1	0.0126582	11	133879982	133909403	29.421	ELP2P,FAM57A,GEMIN4
813	chr11:134119393-134132097	2	0.0253165	11	134119393	134132097	12.704
814	chr11:134392238-134445626	1	0.0126582	11	134392238	134445626	53.388	NXN
815	chr12:147725-158410	1	0.0126582	12	147725	158410	10.685	ABR
816	chr12:434446-464786	1	0.0126582	12	434446	464786	30.34	RILP,SCARF1
817	chr12:1803814-1808405	1	0.0126582	12	1803814	1808405	4.591	C17orf91,SERPINF2
818	chr12:2996301-3023955	1	0.0126582	12	2996301	3023955	27.654	RPA1
819	chr12:5394823-5404577	1	0.0126582	12	5394823	5404577	9.754	MNT,SGSM2
820	chr12:6432554-6539518	1	0.0126582	12	6432554	6539518	106.964	KIAA0664
821	chr12:7884583-8014573	3	0.0379747	12	7884583	8014573	129.99	PDLIM5
822	chr12:10880588-11045061	1	0.0126582	12	10880588	11045061	164.473	CAMKK1,P2RX1
823	chr12:11411688-11466837	12	0.151899	12	11411688	11466837	55.149
824	chr12:18178311-18262724	1	0.0126582	12	18178311	18262724	84.413	ATP2A3
825	chr12:21054866-21114147	1	0.0126582	12	21054866	21114147	59.281
826	chr12:26703512-26738684	1	0.0126582	12	26703512	26738684	35.172	C17orf61,C17orf74,NLGN2,PLSCR3,SPEM1
827	chr12:27512343-27556129	1	0.0126582	12	27512343	27556129	43.786	EIF4A1,POLR2A,SENP3,TNFSF12,TNFSF12-TNFSF13,TNFSF13
828	chr12:28394989-28534480	3	0.0379747	12	28394989	28534480	139.491
829	chr12:34414427-34421490	2	0.0253165	12	34414427	34421490	7.063
830	chr12:36219721-36633905	9	0.113924	12	36219721	36633905	414.184	TRIB2
831	chr12:43630479-43675084	1	0.0126582	12	43630479	43675084	44.605	CNTROB,KCNAB3,TRAPPC1
832	chr12:46962050-46998134	1	0.0126582	12	46962050	46998134	36.084	ARHGEF15,KRBA2,LOC100128288,ODF4,RPL26
833	chr12:50505409-50510058	1	0.0126582	12	50505409	50510058	4.649
834	chr12:50678467-50773329	5	0.0632911	12	50678467	50773329	94.862	GBX2
835	chr12:51455943-51459380	1	0.0126582	12	51455943	51459380	3.437
836	chr12:55633095-55667526	1	0.0126582	12	55633095	55667526	34.431	PEMT
837	chr12:59132466-59232968	1	0.0126582	12	59132466	59232968	100.502	RAI1,SMCR5,SREBF1,TOM1L2
838	chr12:59500812-59621682	1	0.0126582	12	59500812	59621682	120.87	ALKBH5,DRG2,FLII,LLGL1,MYO15A
839	chr12:62226007-62405452	2	0.0253165	12	62226007	62405452	179.445	LOC154449
840	chr12:64784385-64832367	1	0.0126582	12	64784385	64832367	47.982	KCNJ12,MAP2K3
841	chr12:69160993-69162296	3	0.0379747	12	69160993	69162296	1.303
842	chr12:71230239-71302615	1	0.0126582	12	71230239	71302615	72.376	FAM27L,FLJ36000
843	chr12:71762662-71859679	2	0.0253165	12	71762662	71859679	97.017
844	chr12:72791798-72825720	1	0.0126582	12	72791798	72825720	33.922	C17orf75,CDK5R1,MYO1D,PSMD11,RHBDL3,ZNF207
845	chr12:77447314-77476972	1	0.0126582	12	77447314	77476972	29.658	GAS2L2,RASL10B
846	chr12:77815503-77868957	1	0.0126582	12	77815503	77868957	53.454
847	chr12:80123692-80174640	1	0.0126582	12	80123692	80174640	50.948	ARHGAP23,SNIP
848	chr12:80380654-80611010	1	0.0126582	12	80380654	80611010	230.356	PERLD1,PNMT,PPP1R1B,STARD3,TCAP
849	chr12:80629514-80726133	2	0.0253165	12	80629514	80726133	96.619
850	chr12:84240895-84451993	2	0.0253165	12	84240895	84451993	211.098	FAM20C
851	chr12:85772935-85799002	1	0.0126582	12	85772935	85799002	26.067	THRA
852	chr12:89243356-89248606	1	0.0126582	12	89243356	89248606	5.25	DHX58,HSPB9,KAT2A
853	chr12:89366695-89371290	1	0.0126582	12	89366695	89371290	4.595
854	chr12:89447785-89887554	1	0.0126582	12	89447785	89887554	439.769	GFAP
855	chr12:91409798-91431909	1	0.0126582	12	91409798	91431909	22.111	CRHR1,IMP5,LOC100128977
856	chr12:95362453-95404684	1	0.0126582	12	95362453	95404684	42.231	HOXB3,HOXB4,HOXB5,HOXB6,HOXB7
857	chr12:98414371-98676267	1	0.0126582	12	98414371	98676267	261.896	CACNA1G,EPN3,SPATA20
858	chr12:101620404-101641804	1	0.0126582	12	101620404	101641804	21.4	ANKRD40
859	chr12:108512178-108529301	1	0.0126582	12	108512178	108529301	17.123
860	chr12:111980029-112037864	2	0.0253165	12	111980029	112037864	57.835	ADAP1,C7orf50,COX19,CYP2W1,GPER,GPR146
861	chr12:112808612-112812931	1	0.0126582	12	112808612	112812931	4.319	BZRAP1
862	chr12:116354327-116641112	1	0.0126582	12	116354327	116641112	286.785	MRC2,TLK2
863	chr12:118222165-118248377	1	0.0126582	12	118222165	118248377	26.212	ACE
864	chr12:120704170-120714231	1	0.0126582	12	120704170	120714231	10.061	KCNH6
865	chr12:123425197-123468152	1	0.0126582	12	123425197	123468152	42.955
866	chr12:123548064-123571436	2	0.0253165	12	123548064	123571436	23.372	INTS1,KIAA1908,MAFK,MICALL2,PSMG3,TFAMP1,TMEM184A
867	chr12:123970804-124012389	1	0.0126582	12	123970804	124012389	41.585	SDK2
868	chr12:127796466-127798250	2	0.0253165	12	127796466	127798250	1.784	MAD1L1
869	chr12:128045327-128053077	1	0.0126582	12	128045327	128053077	7.75	CASKIN2,GALK1,H3F3B,ITGB4,LLGL2,LOC643008,MYO15B,RECQL5,SAP30BP,TSEN54,UNC13D,UNK,WBP2
870	chr12:129477169-129486649	1	0.0126582	12	129477169	129486649	9.48	CYGB,PRCD
871	chr12:129733789-129769040	1	0.0126582	12	129733789	129769040	35.251	MGAT5B
872	chr12:130366012-130396285	7	0.0886076	12	130366012	130396285	30.273	STAMBP
873	chr12:130639759-130690613	8	0.101266	12	130639759	130690613	50.854
874	chr12:130870012-131259440	7	0.0886076	12	130870012	131259440	389.428	INO80B,MOGS,RTKN,WBP1
875	chr12:131528424-131547212	1	0.0126582	12	131528424	131547212	18.788
876	chr12:131640365-131712889	13	0.164557	12	131640365	131712889	72.524
877	chr12:131846951-131894937	3	0.0379747	12	131846951	131894937	47.986
878	chr12:131900071-131939707	1	0.0126582	12	131900071	131939707	39.636	TMC6,TMC8
879	chr13:20461715-20563639	1	0.0126582	13	20461715	20563639	101.924	AFMID,SYNGR2,TK1
880	chr13:22443597-22451518	1	0.0126582	13	22443597	22451518	7.921	BIRC5,EPR1,LOC283999
881	chr13:30990708-31046627	1	0.0126582	13	30990708	31046627	55.919	SOCS3
882	chr13:33712887-33784039	3	0.0379747	13	33712887	33784039	71.152
883	chr13:42373191-42667263	2	0.0253165	13	42373191	42667263	294.072	SNX8
884	chr13:43415689-43421136	1	0.0126582	13	43415689	43421136	5.447	C1QTNF1,CANT1,ENGASE,HRNBP3
885	chr13:45185022-45186146	1	0.0126582	13	45185022	45186146	1.124	CBX2,CBX4,CBX8
886	chr13:53064956-53147154	2	0.0253165	13	53064956	53147154	82.198	C7orf27,CHST12,EIF3B,LFNG
887	chr13:55939355-56068336	1	0.0126582	13	55939355	56068336	128.981	TBC1D16
888	chr13:57149988-57186881	2	0.0253165	13	57149988	57186881	36.893	AMZ1,TTYH3
889	chr13:57421078-57449354	4	0.0506329	13	57421078	57449354	28.276	CASR
890	chr13:57607912-57661603	2	0.0253165	13	57607912	57661603	53.691	CARD11
891	chr13:63411204-63432127	1	0.0126582	13	63411204	63432127	20.923	CARD14,KIAA1618,SGSH,SLC26A11
892	chr13:65621625-65670660	1	0.0126582	13	65621625	65670660	49.035	FLJ35220,NPTX1
893	chr13:68147928-68159813	1	0.0126582	13	68147928	68159813	11.885	KIAA1303
894	chr13:68660896-68666823	1	0.0126582	13	68660896	68666823	5.927	AATK,ACTG1,ANAPC11,ARHGDIA,ARL16,ASPSCR1,AZI1,BAHCC1,BAIAP2,C17orf101,C17orf55,C17orf56,C17orf62,C17orf70,C17orf89,C17orf90,CCDC137,CCDC57,CD7,CHMP6,CSNK1D,DCXR,DUS1L,DYSFIP1,FASN,FLJ90757,FSCN2,GPS1,HEXDC,HGS,KIAA1303,LOC388428,LOC92659,LRRC45,MAFG,MRPL12,MYADML2,NOTUM,NPB,NPLOC4,P4HB,PCYT2,PDE6G,PYCR1,RAC3,RFNG,SECTM1,SIRT7,SLC16A3,SLC25A10,SLC38A10,STRA13,TEX19,THOC4,TMEM105,TSPAN10,UTS2R
895	chr13:70315922-70328586	3	0.0379747	13	70315922	70328586	12.664
896	chr13:71023642-71043339	1	0.0126582	13	71023642	71043339	19.697	FN3K,FN3KRP,RAB40B,TBCD
897	chr13:72776677-72821886	1	0.0126582	13	72776677	72821886	45.209	B3GNTL1
898	chr13:74237230-74254654	1	0.0126582	13	74237230	74254654	17.424	B3GNTL1,METRNL
899	chr13:76187978-76197807	1	0.0126582	13	76187978	76197807	9.829	COLEC12
900	chr13:84448653-84550996	3	0.0379747	13	84448653	84550996	102.343
901	chr13:94788141-94791351	1	0.0126582	13	94788141	94791351	3.21
902	chr13:98044854-98064782	1	0.0126582	13	98044854	98064782	19.928
903	chr13:101314318-101356933	1	0.0126582	13	101314318	101356933	42.615
904	chr13:112776346-112861854	1	0.0126582	13	112776346	112861854	85.508	DLGAP1
905	chr13:113554421-113587835	2	0.0253165	13	113554421	113587835	33.414	SDK1
906	chr13:113759040-113927626	2	0.0253165	13	113759040	113927626	168.586	SDK1
907	chr14:19661054-19675984	1	0.0126582	14	19661054	19675984	14.93	SLMO1
908	chr14:20431224-20469417	1	0.0126582	14	20431224	20469417	38.193	KIAA1772
909	chr14:25832614-25854753	1	0.0126582	14	25832614	25854753	22.139
910	chr14:25989747-26028050	1	0.0126582	14	25989747	26028050	38.303
911	chr14:34814319-34829813	1	0.0126582	14	34814319	34829813	15.494
912	chr14:35148467-35196872	1	0.0126582	14	35148467	35196872	48.405	KIAA1632
913	chr14:39013292-39234020	1	0.0126582	14	39013292	39234020	220.728
914	chr14:41236693-41241324	1	0.0126582	14	41236693	41241324	4.631	C18orf24
915	chr14:41939126-42027287	2	0.0253165	14	41939126	42027287	88.161
916	chr14:43575763-43634761	6	0.0759494	14	43575763	43634761	58.998	NAP5
917	chr14:48349154-48469198	1	0.0126582	14	48349154	48469198	120.044	MAPK4
918	chr14:50832439-50863260	1	0.0126582	14	50832439	50863260	30.821	DCC
919	chr14:51230771-51275231	1	0.0126582	14	51230771	51275231	44.46
920	chr14:57189505-57203459	1	0.0126582	14	57189505	57203459	13.954
921	chr14:59157133-59179333	1	0.0126582	14	59157133	59179333	22.2
922	chr14:62664233-62673941	2	0.0253165	14	62664233	62673941	9.708	FOXK1,KIAA0415,PAPOLB,RADIL
923	chr14:64805110-64810519	1	0.0126582	14	64805110	64810519	5.409	BCL2
924	chr14:65420736-65437440	1	0.0126582	14	65420736	65437440	16.704
925	chr14:72782675-72790626	2	0.0253165	14	72782675	72790626	7.951	ACTB,FBXL18,TNRC18
926	chr14:74127562-74132151	1	0.0126582	14	74127562	74132151	4.589
927	chr14:76861272-76925937	1	0.0126582	14	76861272	76925937	64.665
928	chr14:77674877-77676577	2	0.0253165	14	77674877	77676577	1.7	OCM,RNF216,ZNF815
929	chr14:79953175-80035055	1	0.0126582	14	79953175	80035055	81.88
930	chr14:82720294-82734864	3	0.0379747	14	82720294	82734864	14.57
931	chr14:92036873-92068724	1	0.0126582	14	92036873	92068724	31.851
932	chr14:99152641-99211442	1	0.0126582	14	99152641	99211442	58.801
933	chr14:100063798-100142013	3	0.0379747	14	100063798	100142013	78.215	INPP4B
934	chr14:101075276-101109702	1	0.0126582	14	101075276	101109702	34.426	DOK6
935	chr14:102015953-102170135	4	0.0506329	14	102015953	102170135	154.182	C3orf22,CHST13,UROC1,ZXDC
936	chr14:102462002-102478372	2	0.0253165	14	102462002	102478372	16.37	CYTH3,USP42
937	chr14:102609422-102682945	6	0.0759494	14	102609422	102682945	73.523
938	chr14:103059779-103104499	5	0.0632911	14	103059779	103104499	44.72
939	chr14:103235506-103268004	4	0.0506329	14	103235506	103268004	32.498	PLXNA1
940	chr14:103593592-103769248	16	0.202532	14	103593592	103769248	175.656	PKN2
941	chr14:103800733-103829932	1	0.0126582	14	103800733	103829932	29.199	DOK6
942	chr14:104094557-104116569	1	0.0126582	14	104094557	104116569	22.012
943	chr14:104171066-104419597	38	0.481013	14	104171066	104419597	248.531	FBXO2,FBXO44
944	chr14:104602990-105270624	46	0.582278	14	104602990	105270624	667.634	SLC2A5,SLC2A7
945	chr14:105997070-106358708	12	0.151899	14	105997070	106358708	361.638
946	chr15:18421386-18452025	2	0.0253165	15	18421386	18452025	30.639	C7orf26,ZDHHC4,ZNF853
947	chr15:20306549-20635884	1	0.0126582	15	20306549	20635884	329.335	NFATC1
948	chr15:22155995-22383764	3	0.0379747	15	22155995	22383764	227.769	GYPA,GYPB
949	chr15:22657843-22659931	4	0.0506329	15	22657843	22659931	2.088
950	chr15:27186889-27219474	2	0.0253165	15	27186889	27219474	32.585
951	chr15:29993724-30007740	1	0.0126582	15	29993724	30007740	14.016
952	chr15:30297802-30302218	8	0.101266	15	30297802	30302218	4.416
953	chr15:31694920-31697114	6	0.0759494	15	31694920	31697114	2.194
954	chr15:32505886-32587887	14	0.177215	15	32505886	32587887	82.001	AMY2B,LOC648740
955	chr15:38321369-38393776	1	0.0126582	15	38321369	38393776	72.407	KCNG2
956	chr15:38475120-38591810	1	0.0126582	15	38475120	38591810	116.69	ABCA7,ADAMTSL5,ADAT3,AMH,AP3D1,APC2,ARID3A,ATP5D,ATP8B3,AZU1,BSG,BTBD2,C19orf20,C19orf21,C19orf22,C19orf23,C19orf24,C19orf25,C19orf26,C19orf34,C19orf35,C19orf36,C19orf6,CDC34,CFD,CIRBP,CNN2,CSNK1G2,DAZAP1,DOT1L,EFNA2,ELA2,FAM108A1,FAM148C,FGF22,FSTL3,GAMT,GPX4,GRIN3B,GZMM,HCN2,HMHA1,JSRP1,KISS1R,KLF16,LINGO3,LSM7,MADCAM1,MBD3,MED16,MEX3D,MIDN,MIER2,MKNK2,MOBKL2A,MUM1,NDUFS7,OAZ1,ODF3L2,ONECUT3,PA…
957	chr15:39920188-39986759	6	0.0759494	15	39920188	39986759	66.571
958	chr15:40210382-40218434	3	0.0379747	15	40210382	40218434	8.052
959	chr15:41701665-41726934	2	0.0253165	15	41701665	41726934	25.269
960	chr15:42639393-43181698	2	0.0253165	15	42639393	43181698	542.305
961	chr15:43221785-43302536	1	0.0126582	15	43221785	43302536	80.751	GNG7
962	chr15:43356391-43567102	1	0.0126582	15	43356391	43567102	210.711	SGTA,THOP1
963	chr15:44392341-44400816	3	0.0379747	15	44392341	44400816	8.475
964	chr15:45865624-45979499	2	0.0253165	15	45865624	45979499	113.875	THSD7A
965	chr15:48020742-48069915	2	0.0253165	15	48020742	48069915	49.173
966	chr15:51145750-51191215	1	0.0126582	15	51145750	51191215	45.465	AES,GNA11,GNA15,TLE2
967	chr15:56429753-56435663	1	0.0126582	15	56429753	56435663	5.91	NCLN,S1PR4
968	chr15:57635763-57648988	1	0.0126582	15	57635763	57648988	13.225	BRUNOL5
969	chr15:63402609-63408494	1	0.0126582	15	63402609	63408494	5.885	APBA3,C19orf28,C19orf29,C19orf71,DOHH,FZR1,GIPC3,HMG20B,LOC284422,MATK,MRPL54,NFIC,PIP5K1C,RAX2,TBXA2R,TJP3
970	chr15:65110298-65152676	1	0.0126582	15	65110298	65152676	42.378	DAPK3,EEF2,MAP2K2,PIAS4,SNORD37,ZBTB7A
971	chr15:70660781-70680504	1	0.0126582	15	70660781	70680504	19.723	CREB3L3,SIRT6
972	chr15:72062729-72130383	1	0.0126582	15	72062729	72130383	67.654	CCDC94,EBI3
973	chr15:72671500-72707585	1	0.0126582	15	72671500	72707585	36.085	CHAF1A,HDGF2,KIAA1881,LRG1,LSDP5,SEMA6B,UBXN6
974	chr15:72879437-73029208	5	0.0632911	15	72879437	73029208	149.771	ESPNL,HES6,ILKAP,KLHL30,LOC151174,LOC643387,PER2
975	chr15:76273244-76287162	3	0.0379747	15	76273244	76287162	13.918
976	chr15:77998468-78005172	1	0.0126582	15	77998468	78005172	6.704	C19orf10,DPP9,TNFAIP8L1
977	chr15:78814106-78836899	1	0.0126582	15	78814106	78836899	22.793	KDM4B
978	chr15:82975635-83081868	1	0.0126582	15	82975635	83081868	106.233	KDM4B
979	chr15:85770286-85851338	1	0.0126582	15	85770286	85851338	81.052	C19orf70,CAPS,DUS3L,FUT3,FUT5,FUT6,HSD11B1L,LONP1,MGC24975,NDUFA11,NRTN,RANBP3,RPL36,SAFB,TMEM146,VMAC
980	chr15:87215299-87243610	1	0.0126582	15	87215299	87243610	28.311	CD320
981	chr15:91382692-91401980	2	0.0253165	15	91382692	91401980	19.288	LOC729920
982	chr15:91485889-91495320	1	0.0126582	15	91485889	91495320	9.431	ANGPTL4,KANK3,MARCH2,RAB11B
983	chr15:91534413-91565744	1	0.0126582	15	91534413	91565744	31.331	MYO1F,ZNF414
984	chr15:99135612-99153762	1	0.0126582	15	99135612	99153762	18.15	FDX1L,GLP-1,ICAM1,ICAM3,ICAM4,ICAM5,MRPL4,RAVER1,S1PR2,TYK2
985	chr15:99524237-99616263	1	0.0126582	15	99524237	99616263	92.026	AP1M2,ATG4D,CDKN2D,KEAP1,KRI1,S1PR5
986	chr15:100181766-100215583	1	0.0126582	15	100181766	100215583	33.817	DNM2,ILF3,QTRT1
987	chr16:259512-838329	84	1.06329	16	259512	838329	578.817	CHD5,KCNAB2
988	chr16:949036-1807041	104	1.31646	16	949036	1807041	858.005	ARHGEF16,MEGF6,PRDM16
989	chr16:1899620-2728282	75	0.949367	16	1899620	2728282	828.662	CHD5
990	chr16:2808642-3155105	13	0.164557	16	2808642	3155105	346.463	OR6K2,OR6K3,SPTA1
991	chr16:3229332-3263570	1	0.0126582	16	3229332	3263570	34.238	SMARCA4
992	chr16:4236786-4410028	20	0.253165	16	4236786	4410028	173.242
993	chr16:4579000-4624449	1	0.0126582	16	4579000	4624449	45.449	DOCK6,KANK2,LOC55908,SPC24
994	chr16:4726994-4804180	2	0.0253165	16	4726994	4804180	77.186
995	chr16:4881048-4909223	1	0.0126582	16	4881048	4909223	28.175	LOC729747,ZNF136,ZNF20,ZNF433,ZNF625,ZNF69,ZNF700,ZNF763,ZNF788,ZNF844
996	chr16:5045441-5059873	2	0.0253165	16	5045441	5059873	14.432
997	chr16:7002446-7009057	4	0.0506329	16	7002446	7009057	6.611	PLXND1
998	chr16:8384059-8411720	1	0.0126582	16	8384059	8411720	27.661	CACNA1A
999	chr16:8861995-8865964	1	0.0126582	16	8861995	8865964	3.969	C19orf53,CCDC130,MRI1,ZSWIM4
1000	chr16:10296913-10363636	1	0.0126582	16	10296913	10363636	66.723	IL27RA,LOC113230,PALM3,PRKACA,RFX1,RLN3,SAMD1
1001	chr16:20391230-20421223	2	0.0253165	16	20391230	20421223	29.993
1002	chr16:21892987-22331199	1	0.0126582	16	21892987	22331199	438.212	GIPC1,LOC100130932,PKN1,PTGER1
1003	chr16:29779862-29813383	1	0.0126582	16	29779862	29813383	33.521	NOTCH3
1004	chr16:30271572-30367556	4	0.0506329	16	30271572	30367556	95.984
1005	chr16:31344433-31487773	2	0.0253165	16	31344433	31487773	143.34
1006	chr16:34078955-34637302	1	0.0126582	16	34078955	34637302	558.347	CYP4F2
1007	chr16:45751552-45905281	5	0.0632911	16	45751552	45905281	153.729	HDAC4,MGC16025
1008	chr16:54936112-54953987	1	0.0126582	16	54936112	54953987	17.875	AP1M1,KLF2
1009	chr16:56002077-56017994	1	0.0126582	16	56002077	56017994	15.917	CPAMD8,F2RL3,SIN3B
1010	chr16:56140712-56162670	1	0.0126582	16	56140712	56162670	21.958	ABHD8,ANKLE1,ANO8,C19orf62,DDA1,GTPBP3,MRPL34,MYO9B,NR2F6,OCEL1,PLVAP,USE1,USHBP1
1011	chr16:56286932-56311769	1	0.0126582	16	56286932	56311769	24.837	FAM125A
1012	chr16:56319902-56379768	2	0.0253165	16	56319902	56379768	59.866	HDAC9
1013	chr16:57898797-57960555	1	0.0126582	16	57898797	57960555	61.758	FAM129C,GLT25D1,NXNL1,PGLS,SLC27A1
1014	chr16:61089269-61125373	1	0.0126582	16	61089269	61125373	36.104	FCHO1,MAP1S,UNC13A
1015	chr16:63149304-63155663	1	0.0126582	16	63149304	63155663	6.359	KCNN1
1016	chr16:65727933-65916317	11	0.139241	16	65727933	65916317	188.384	JMJD4,LOC100130093,SNAP47
1017	chr16:66212634-66272061	7	0.0886076	16	66212634	66272061	59.427	C2orf3,MRPL19
1018	chr16:66539397-66662975	2	0.0253165	16	66539397	66662975	123.578	DNAH11
1019	chr16:68621490-68693706	1	0.0126582	16	68621490	68693706	72.216	IFI30,MAST3,MPV17L2,PDE4C,PIK3R2,RAB3A
1020	chr16:69251501-69306198	8	0.101266	16	69251501	69306198	54.697
1021	chr16:73824342-73863903	2	0.0253165	16	73824342	73863903	39.561	HOXA11,HOXA11AS,HOXA13
1022	chr16:74115984-74129513	1	0.0126582	16	74115984	74129513	13.529	JUND,KIAA1683,PDE4C
1023	chr16:74563413-74576356	3	0.0379747	16	74563413	74576356	12.943
1024	chr16:75760202-75768840	3	0.0379747	16	75760202	75768840	8.638	FSTL5
1025	chr16:78921768-78948409	1	0.0126582	16	78921768	78948409	26.641	C19orf50,C19orf60,COMP,COPE,CRLF1,CRTC1,DDX49,ELL,FKBP8,GDF1,HOMER3,KLHL26,LASS1,TMEM59L,UBA52,UPF1
1026	chr16:80147484-80172870	1	0.0126582	16	80147484	80172870	25.386	LOC284441
1027	chr16:82540572-82569605	2	0.0253165	16	82540572	82569605	29.033	BBS9
1028	chr16:82861810-82865621	3	0.0379747	16	82861810	82865621	3.811
1029	chr16:83685326-83715115	2	0.0253165	16	83685326	83715115	29.789	POU6F2
1030	chr16:83811106-83913630	2	0.0253165	16	83811106	83913630	102.524	CDC2L5
1031	chr16:83926076-83933326	1	0.0126582	16	83926076	83933326	7.25	ZNF737
1032	chr16:85085959-85119414	3	0.0379747	16	85085959	85119414	33.455	GALNTL6
1033	chr16:85197163-85211975	1	0.0126582	16	85197163	85211975	14.812
1034	chr16:86130289-86169468	1	0.0126582	16	86130289	86169468	39.179	LOC148189
1035	chr16:86229994-86488782	10	0.126582	16	86229994	86488782	258.788
1036	chr16:86712145-86878714	1	0.0126582	16	86712145	86878714	166.569
1037	chr16:86924174-87791352	95	1.20253	16	86924174	87791352	867.178	CCDC27,KIAA0495,LOC388588,LRRC47,TP73
1038	chr16:88098136-88363824	25	0.316456	16	88098136	88363824	265.688
1039	chr16:88499846-88640608	6	0.0759494	16	88499846	88640608	140.762
1040	chr17:590176-604480	1	0.0126582	17	590176	604480	14.304	PLEKHF1
1041	chr17:685603-774976	1	0.0126582	17	685603	774976	89.373	LRP3,SLC7A10,WDR88
1042	chr17:856403-972913	4	0.0506329	17	856403	972913	116.51	TMEM108
1043	chr17:1480288-1496856	3	0.0379747	17	1480288	1496856	16.568	GALNTL6
1044	chr17:1535680-1604403	4	0.0506329	17	1535680	1604403	68.723
1045	chr17:1724177-1725316	1	0.0126582	17	1724177	1725316	1.139	PEPD
1046	chr17:2210773-2255867	2	0.0253165	17	2210773	2255867	45.094	C7orf10
1047	chr17:2544719-2631172	3	0.0379747	17	2544719	2631172	86.453
1048	chr17:3707370-3754781	1	0.0126582	17	3707370	3754781	47.411	KCTD15
1049	chr17:3784997-3829058	7	0.0886076	17	3784997	3829058	44.061
1050	chr17:6080319-6103404	1	0.0126582	17	6080319	6103404	23.085	GRAMD1A,HPN,LOC100128675,SCN1B
1051	chr17:7238176-7276779	1	0.0126582	17	7238176	7276779	38.603
1052	chr17:7353762-7418201	1	0.0126582	17	7353762	7418201	64.439	PRODH2,SNX26
1053	chr17:7760908-7796844	1	0.0126582	17	7760908	7796844	35.936	ZNF382,ZNF461
1054	chr17:8139229-8225069	1	0.0126582	17	8139229	8225069	85.84	ZNF383,ZNF585B
1055	chr17:13032167-13033778	1	0.0126582	17	13032167	13033778	1.611	HNRNPL,RINL,SIRT2
1056	chr17:14984724-15000001	15	0.189873	17	14984724	15000001	15.277
1057	chr17:17341697-17380183	4	0.0506329	17	17341697	17380183	38.486
1058	chr17:17513109-17759542	22	0.278481	17	17513109	17759542	246.433	A3GALT2,ZNF362
1059	chr17:17927680-18092336	4	0.0506329	17	17927680	18092336	164.656
1060	chr17:21098296-21318809	5	0.0632911	17	21098296	21318809	220.513
1061	chr17:21480206-21844527	1	0.0126582	17	21480206	21844527	364.321	PAK4
1062	chr17:27625458-27853777	1	0.0126582	17	27625458	27853777	228.319	MED29,PAF1,PLEKHG2,SAMD4B,ZFP36
1063	chr17:31082012-31110080	1	0.0126582	17	31082012	31110080	28.068	CNTD2,MAP3K10,TTC9B
1064	chr17:31469658-31504639	2	0.0253165	17	31469658	31504639	34.981	CAMK2B
1065	chr17:33816085-33967529	5	0.0632911	17	33816085	33967529	151.444
1066	chr17:35023531-35088067	7	0.0886076	17	35023531	35088067	64.536
1067	chr17:35470048-35501880	1	0.0126582	17	35470048	35501880	31.832	PSG1,PSG10,PSG11,PSG2,PSG5,PSG6,PSG7
1068	chr17:37493145-37528399	1	0.0126582	17	37493145	37528399	35.254	BLOC1S3,NKPD1,TRAPPC6A
1069	chr17:39169534-39178751	1	0.0126582	17	39169534	39178751	9.217	FOSB
1070	chr17:40337025-40354060	3	0.0379747	17	40337025	40354060	17.035
1071	chr17:41202494-41285476	1	0.0126582	17	41202494	41285476	82.982	GIPR,QPCTL,SNRPD2
1072	chr17:43984231-44041839	1	0.0126582	17	43984231	44041839	57.608	FOXA3
1073	chr17:45964192-46029544	2	0.0253165	17	45964192	46029544	65.352
1074	chr17:46126134-46151551	1	0.0126582	17	46126134	46151551	25.417	CCDC8,PPP5C
1075	chr17:47902899-47939240	1	0.0126582	17	47902899	47939240	36.341	DHX34
1076	chr17:53733066-53772286	5	0.0632911	17	53733066	53772286	39.22	ANKMY1,AQP12A,AQP12B,CAPN10,DUSP28,GPC1,GPR35,PP14571,RNPEPL1
1077	chr17:58005113-58123535	2	0.0253165	17	58005113	58123535	118.422
1078	chr17:58881409-58919763	1	0.0126582	17	58881409	58919763	38.354	GLTSCR1
1079	chr17:58942997-58970691	1	0.0126582	17	58942997	58970691	27.694	SULT2A1
1080	chr17:66755887-66769428	1	0.0126582	17	66755887	66769428	13.541	CYTH2,GRWD1,KCNJ14,LMTK3
1081	chr17:68887419-68907242	1	0.0126582	17	68887419	68907242	19.823	CA11,DBP,FAM83E,FGF21,FLJ36070,FUT1,FUT2,IZUMO1,NTN5,RASIP1,RPL18,SEC1,SPACA4,SPHK2,SULT2B1
1082	chr17:71010218-71356343	20	0.253165	17	71010218	71356343	346.125	GPX7
1083	chr17:72010180-72063563	2	0.0253165	17	72010180	72063563	53.383
1084	chr17:72449676-72465384	1	0.0126582	17	72449676	72465384	15.708	C19orf73,CGB,CGB1,CGB2,CGB5,CGB7,CGB8,KCNA7,LHB,LIN7B,NTF4,PPFIA3,RUVBL2,SNAR-G1,SNAR-G2,SNRNP70
1085	chr17:73029278-73043956	1	0.0126582	17	73029278	73043956	14.678	AKT1S1,IL4I1,PNKP,PTOV1,TBC1D17
1086	chr17:73628956-73655682	1	0.0126582	17	73628956	73655682	26.726
1087	chr17:73672476-73706897	1	0.0126582	17	73672476	73706897	34.421	ACPT,C19orf48
1088	chr17:73719323-73765190	5	0.0632911	17	73719323	73765190	45.867	AGXT,C2orf54,SNED1
1089	chr17:73865388-73876088	2	0.0253165	17	73865388	73876088	10.7
1090	chr17:74499358-74697545	17	0.21519	17	74499358	74697545	198.187	DOCK7
1091	chr17:75373079-75438157	1	0.0126582	17	75373079	75438157	65.078	LOC400713,ZNF528,ZNF610
1092	chr17:75500655-75540276	2	0.0253165	17	75500655	75540276	39.621
1093	chr17:75772590-75900772	4	0.0506329	17	75772590	75900772	128.182
1094	chr17:76022586-76055642	1	0.0126582	17	76022586	76055642	33.056	ZNF83
1095	chr17:76390166-76494978	4	0.0506329	17	76390166	76494978	104.812
1096	chr17:76531505-77995235	86	1.08861	17	76531505	77995235	1463.73	NPHP4
1097	chr17:78201278-78326838	1	0.0126582	17	78201278	78326838	125.56	ZNF611
1098	chr17:78556620-78567451	1	0.0126582	17	78556620	78567451	10.831	ZNF468
1099	chr17:78579829-78634366	22	0.278481	17	78579829	78634366	54.537	C1orf94,CSMD2
1100	chr18:369644-394000	1	0.0126582	18	369644	394000	24.356	LOC147804,ZNF761,ZNF813
1101	chr18:1625748-1630432	1	0.0126582	18	1625748	1630432	4.684	LILRA6
1102	chr18:2372165-2381697	1	0.0126582	18	2372165	2381697	9.532	LILRA3
1103	chr18:3360474-3365917	1	0.0126582	18	3360474	3365917	5.443	KIR2DL4,KIR2DS4,KIR3DL1,KIR3DL2,KIR3DP1
1104	chr18:3556945-3561217	2	0.0253165	18	3556945	3561217	4.272	HPVC1
1105	chr18:12385904-12421506	4	0.0506329	18	12385904	12421506	35.602
1106	chr18:17301569-17329414	2	0.0253165	18	17301569	17329414	27.845
1107	chr18:24169138-24215515	2	0.0253165	18	24169138	24215515	46.377
1108	chr18:24859066-24873396	1	0.0126582	18	24859066	24873396	14.33	EPS8L1,PPP1R12C
1109	chr18:39226890-39352254	1	0.0126582	18	39226890	39352254	125.364	HSPBP1,SAPS1,TMEM86B
1110	chr18:41744600-41779809	1	0.0126582	18	41744600	41779809	35.209	BRSK1,COX6B2,FAM71E2,IL11,RPL28,SUV420H2,TMEM190,TMEM224,UBE2S
1111	chr18:42767069-42777218	1	0.0126582	18	42767069	42777218	10.149	LOC284297,NAT14,ZNF628
1112	chr18:46141196-46195712	5	0.0632911	18	46141196	46195712	54.516	BOK
1113	chr18:46442790-46474527	2	0.0253165	18	46442790	46474527	31.737
1114	chr18:48875048-48957744	1	0.0126582	18	48875048	48957744	82.696	EPN1,U2AF2
1115	chr18:49494095-49504661	1	0.0126582	18	49494095	49504661	10.566	A1BG,CHMP2A,FLJ23569,LOC100131691,MGC2752,MZF1,RPS5,SLC27A5,TRIM28,UBE2M,ZBTB45,ZNF132,ZNF324,ZNF324B,ZNF446,ZNF497,ZNF584,ZNF837
1116	chr18:56195804-56258658	2	0.0253165	18	56195804	56258658	62.854	AUTS2
1117	chr18:58253247-58255942	1	0.0126582	18	58253247	58255942	2.695	RBCK1
1118	chr18:58991108-58998242	1	0.0126582	18	58991108	58998242	7.134	AVP,GNRH2,MRPS26,OXT,UBOX5
1119	chr18:60695985-60719396	1	0.0126582	18	60695985	60719396	23.411	SIGLEC1
1120	chr18:61218634-61305944	1	0.0126582	18	61218634	61305944	87.31
1121	chr18:61979229-62040812	1	0.0126582	18	61979229	62040812	61.583
1122	chr18:64119664-64206599	1	0.0126582	18	64119664	64206599	86.935	MACROD2
1123	chr18:64446648-64449042	1	0.0126582	18	64446648	64449042	2.394	MACROD2
1124	chr18:64892426-64906488	20	0.253165	18	64892426	64906488	14.062	PODN
1125	chr18:65237600-65340340	1	0.0126582	18	65237600	65340340	102.74	CSRP2BP
1126	chr18:65358832-65367619	2	0.0253165	18	65358832	65367619	8.787	AUTS2
1127	chr18:71906567-71915257	1	0.0126582	18	71906567	71915257	8.69	C20orf26,CRNKL1
1128	chr18:75248460-75359569	11	0.139241	18	75248460	75359569	111.109	ARF1,C1orf35,MRPL55,WNT3A
1129	chr18:75437466-75493367	4	0.0506329	18	75437466	75493367	55.901	SCHIP1
1130	chr18:75731061-75758307	2	0.0253165	18	75731061	75758307	27.246	ELN
1131	chr19:239246-2303639	214	2.70886	19	239246	2303639	2064.39	ACAP3,AGRN,ATAD3A,ATAD3B,ATAD3C,AURKAIP1,B3GALT6,C1orf159,C1orf70,CCNL2,CDC2L1,CDC2L2,CPSF3L,DVL1,FAM132A,FAM41C,FLJ39609,GLTPD1,HES4,ISG15,KLHL17,LOC100128842,LOC148413,LOC441869,LOC643837,LOC728661,MIB2,MMP23A,MMP23B,MRPL20,MXRA8,NADK,NCRNA00115,NOC2L,PLEKHN1,PUSL1,SAMD11,SCNN1D,SDF4,SLC35E2,SSU72,TAS1R3,TMEM88B,TNFRSF18,TNFRSF4,TTLL10,UBE2J2,VWA1
1132	chr19:2463606-2485581	2	0.0253165	19	2463606	2485581	21.975	POMZP3
1133	chr19:2702219-2754623	4	0.0506329	19	2702219	2754623	52.404
1134	chr19:2971691-3087845	12	0.151899	19	2971691	3087845	116.154
1135	chr19:3129372-3162221	2	0.0253165	19	3129372	3162221	32.849	MAGI2
1136	chr19:3203909-3228094	1	0.0126582	19	3203909	3228094	24.185	FAM182B
1137	chr19:3302890-3734070	28	0.35443	19	3302890	3734070	431.18
1138	chr19:3909397-4098445	12	0.151899	19	3909397	4098445	189.048
1139	chr19:4110873-4133939	1	0.0126582	19	4110873	4133939	23.066	E2F1,PXMP4
1140	chr19:4187996-4219341	1	0.0126582	19	4187996	4219341	31.345	SDC4
1141	chr19:4357160-4499015	10	0.126582	19	4357160	4499015	141.855
1142	chr19:4573380-4656508	2	0.0253165	19	4573380	4656508	83.128	CACNA2D1
1143	chr19:4968567-5017995	6	0.0759494	19	4968567	5017995	49.428	DPP4
1144	chr19:5060701-5078398	1	0.0126582	19	5060701	5078398	17.697
1145	chr19:5617336-5869207	13	0.164557	19	5617336	5869207	251.871	FCGR2C,FCGR3A,FCGR3B,HSPA7
1146	chr19:8273158-8276921	2	0.0253165	19	8273158	8276921	3.763	PCLO
1147	chr19:8295520-8401765	3	0.0379747	19	8295520	8401765	106.245
1148	chr19:8475735-8492086	2	0.0253165	19	8475735	8492086	16.351
1149	chr19:10182089-10326832	5	0.0632911	19	10182089	10326832	144.743	CNTN4
1150	chr19:10450036-10570594	5	0.0632911	19	10450036	10570594	120.558
1151	chr19:10654749-10692673	1	0.0126582	19	10654749	10692673	37.924	ZFP64
1152	chr19:10974651-11013650	5	0.0632911	19	10974651	11013650	38.999
1153	chr19:11124650-11219440	3	0.0379747	19	11124650	11219440	94.79	MLF1IP
1154	chr19:11858610-12175972	1	0.0126582	19	11858610	12175972	317.362
1155	chr19:13292565-13328036	1	0.0126582	19	13292565	13328036	35.471
1156	chr19:13727405-13803221	1	0.0126582	19	13727405	13803221	75.816
1157	chr19:13953009-14083509	1	0.0126582	19	13953009	14083509	130.5	PMEPA1
1158	chr19:14406542-14469314	6	0.0759494	19	14406542	14469314	62.772
1159	chr19:15131805-15164225	1	0.0126582	19	15131805	15164225	32.42
1160	chr19:15851431-15881376	1	0.0126582	19	15851431	15881376	29.945	CDH4
1161	chr19:16179697-16300498	1	0.0126582	19	16179697	16300498	120.801	TAF4
1162	chr19:16837289-16876607	1	0.0126582	19	16837289	16876607	39.318	ADRM1,C20orf151,C20orf166,C20orf20,C20orf200,CABLES2,COL9A3,DPH3B,GATA5,GTPBP5,HRH3,LAMA5,LOC100127888,LSM14B,NTSR1,OGFR,OSBPL2,PSMA7,RPS21,SLCO4A1,SS18L1,TCFL5
1163	chr19:17159893-17330382	13	0.164557	19	17159893	17330382	170.489	PBX1
1164	chr19:17383869-17395898	1	0.0126582	19	17383869	17395898	12.029	C20orf11,DIDO1,SLC17A9
1165	chr19:17413306-17540597	5	0.0632911	19	17413306	17540597	127.291
1166	chr19:17657397-17725452	3	0.0379747	19	17657397	17725452	68.055	LOC389257,PLEKHG4B
1167	chr19:17936077-17970314	1	0.0126582	19	17936077	17970314	34.237
1168	chr19:18062757-18194273	8	0.101266	19	18062757	18194273	131.516	HAAO
1169	chr19:18199101-18256537	1	0.0126582	19	18199101	18256537	57.436	ARFGAP1,BIRC7,COL20A1,FLJ16779,NKAIN4,YTHDF1
1170	chr19:18474917-18915720	13	0.164557	19	18474917	18915720	440.803	FMO9P
1171	chr19:20222848-20331564	1	0.0126582	19	20222848	20331564	108.716	ARFRP1,C20orf149,C20orf195,EEF1A2,GMEB2,KCNQ2,LIME1,PRIC285,PTK6,RTEL1,SLC2A4RG,SRMS,STMN3,TNFRSF6B,ZBTB46,ZGPAT
1172	chr19:20422200-20528316	19	0.240506	19	20422200	20528316	106.116
1173	chr19:24187994-24248960	2	0.0253165	19	24187994	24248960	60.966	ABCB1,ABCB4
1174	chr19:32615675-33265423	7	0.0886076	19	32615675	33265423	649.748
1175	chr19:34769168-34772277	1	0.0126582	19	34769168	34772277	3.109	DNAJC5,UCKL1,UCKL1OS,ZNF512B
1176	chr19:34845623-34864124	1	0.0126582	19	34845623	34864124	18.501	OPRL1,PRPF6,PRR17,RGS19,SOX18,TCEA2
1177	chr19:38355029-38456702	6	0.0759494	19	38355029	38456702	101.673	XIRP2
1178	chr19:38568234-38601691	12	0.151899	19	38568234	38601691	33.457
1179	chr19:38962919-39001372	3	0.0379747	19	38962919	39001372	38.453	AHRR,C5orf55,EXOC3,LOC25845,SLC9A3
1180	chr19:40189466-40289569	1	0.0126582	19	40189466	40289569	100.103	C21orf34
1181	chr19:40353627-40354649	1	0.0126582	19	40353627	40354649	1.022	NCRNA00157
1182	chr19:40960311-40982817	1	0.0126582	19	40960311	40982817	22.506
1183	chr19:41809142-41870963	1	0.0126582	19	41809142	41870963	61.821
1184	chr19:42374840-42488151	1	0.0126582	19	42374840	42488151	113.311
1185	chr19:44027114-44061209	1	0.0126582	19	44027114	44061209	34.095	C21orf7
1186	chr19:44354747-44369918	1	0.0126582	19	44354747	44369918	15.171	GRIK1
1187	chr19:44536016-44605474	1	0.0126582	19	44536016	44605474	69.458	TIAM1
1188	chr19:45383472-45420775	3	0.0379747	19	45383472	45420775	37.303	TPPP,ZDHHC11
1189	chr19:48013905-48387680	7	0.0886076	19	48013905	48387680	373.775	CTNNA2
1190	chr19:50328041-50382729	5	0.0632911	19	50328041	50382729	54.688	IQSEC1
1191	chr19:50660447-50666508	1	0.0126582	19	50660447	50666508	6.061
1192	chr19:50848859-50899650	1	0.0126582	19	50848859	50899650	50.791	CBS
1193	chr19:51062221-51071487	1	0.0126582	19	51062221	51071487	9.266	C21orf125,C21orf84,SIK1
1194	chr19:51543766-51611743	3	0.0379747	19	51543766	51611743	67.977	NKD2,SLC12A7
1195	chr19:52557046-52573346	2	0.0253165	19	52557046	52573346	16.3
1196	chr19:52876569-52897537	1	0.0126582	19	52876569	52897537	20.968	LOC284837,RRP1
1197	chr19:53053724-53067510	1	0.0126582	19	53053724	53067510	13.786	C21orf33,PWP2,TRAPPC10
1198	chr19:53640582-53712127	2	0.0253165	19	53640582	53712127	71.545
1199	chr19:53793768-53951341	4	0.0506329	19	53793768	53951341	157.573
1200	chr19:54204669-54315747	1	0.0126582	19	54204669	54315747	111.078	AIRE,C21orf2,DNMT3L,ICOSLG,PFKL,TRPM2
1201	chr19:55048976-55092860	7	0.0886076	19	55048976	55092860	43.884
1202	chr19:55952801-55955322	1	0.0126582	19	55952801	55955322	2.521	C21orf29
1203	chr19:55975603-55993878	1	0.0126582	19	55975603	55993878	18.275	C21orf123,COL18A1,LOC642852,NCRNA00175,SLC19A1
1204	chr19:57527022-57601319	1	0.0126582	19	57527022	57601319	74.297	COL6A1
1205	chr19:57795687-57829395	1	0.0126582	19	57795687	57829395	33.708	C21orf56,COL6A2,FTCD
1206	chr19:57898994-57939853	2	0.0253165	19	57898994	57939853	40.859	CASD1
1207	chr19:58028179-58065844	8	0.101266	19	58028179	58065844	37.665
1208	chr19:58624107-58697120	1	0.0126582	19	58624107	58697120	73.013	DIP2A,PCNT
1209	chr19:59423491-59435029	7	0.0886076	19	59423491	59435029	11.538	ATOH8
1210	chr19:59477405-59492183	1	0.0126582	19	59477405	59492183	14.778	IL17RA
1211	chr19:59993623-60065174	5	0.0632911	19	59993623	60065174	71.551	HDAC11
1212	chr19:60279634-60306735	1	0.0126582	19	60279634	60306735	27.101	BID,MICAL3
1213	chr19:60429993-60475364	1	0.0126582	19	60429993	60475364	45.371	DGCR5,DGCR6,DGCR9,PRODH
1214	chr19:60506693-60613391	3	0.0379747	19	60506693	60613391	106.698	SLC6A19
1215	chr19:60669721-60696713	1	0.0126582	19	60669721	60696713	26.992	CLTCL1
1216	chr19:60877062-60907251	4	0.0506329	19	60877062	60907251	30.189
1217	chr19:63556291-63779291	4	0.0506329	19	63556291	63779291	223
1218	chr20:328980-339170	1	0.0126582	20	328980	339170	10.19	C22orf29,GNB1L,TBX1,TXNRD2
1219	chr20:2972070-3039357	2	0.0253165	20	2972070	3039357	67.287
1220	chr20:3621815-3628280	1	0.0126582	20	3621815	3628280	6.465	ARVCF,C22orf25,COMT,DGCR8
1221	chr20:3986492-4027991	1	0.0126582	20	3986492	4027991	41.499	DGCR8,LOC150197,RANBP1,RTN4R,TRMT2A,ZDHHC8
1222	chr20:12302280-12312263	1	0.0126582	20	12302280	12312263	9.983	SCARF2,ZNF74
1223	chr20:14685843-14884935	2	0.0253165	20	14685843	14884935	199.092	C7orf51,LOC402573,TSC22D4
1224	chr20:15052193-15070743	2	0.0253165	20	15052193	15070743	18.55	EPHB4,SLC12A9,SRRT,TRIP6
1225	chr20:18026552-18175170	1	0.0126582	20	18026552	18175170	148.618	AIFM3,FLJ39582,LZTR1,MGC16703,P2RX6,P2RX6P,SLC7A4,THAP7
1226	chr20:19981319-19983297	1	0.0126582	20	19981319	19983297	1.978	CCDC116,PPIL2,SDF2L1,YDJC,YPEL1
1227	chr20:25636001-25819801	1	0.0126582	20	25636001	25819801	183.8	GGTLC2,LOC648691,LOC96610,POM121L1P,PRAME,VPREB1,ZNF280A,ZNF280B
1228	chr20:31726894-31762461	1	0.0126582	20	31726894	31762461	35.567	GNAZ,RTDR1
1229	chr20:43386291-43405284	1	0.0126582	20	43386291	43405284	18.993	ZDHHC8P
1230	chr20:48336441-48341547	1	0.0126582	20	48336441	48341547	5.106
1231	chr20:50150695-50156645	1	0.0126582	20	50150695	50156645	5.95
1232	chr20:51737515-51748718	1	0.0126582	20	51737515	51748718	11.203	IGLL3,LRP5L
1233	chr20:53490681-53492826	1	0.0126582	20	53490681	53492826	2.145	TTC28
1234	chr20:54181555-54192095	1	0.0126582	20	54181555	54192095	10.54	CABP7,ZMAT5
1235	chr20:55665989-55674233	1	0.0126582	20	55665989	55674233	8.244	GATSL3,OSM,TBC1D10A
1236	chr20:59002911-59022667	2	0.0253165	20	59002911	59022667	19.756	CLDN15,MOGAT3,PLOD3,ZNHIT1
1237	chr20:59807059-59829477	1	0.0126582	20	59807059	59829477	22.418	SLC35E4,TCN2
1238	chr20:60024479-60035259	1	0.0126582	20	60024479	60035259	10.78	INPP5J,PLA2G3
1239	chr20:60140435-60964670	44	0.556962	20	60140435	60964670	824.235	CASZ1
1240	chr20:61027216-61094433	7	0.0886076	20	61027216	61094433	67.217
1241	chr20:61173182-61189376	1	0.0126582	20	61173182	61189376	16.194
1242	chr20:61291709-61435952	7	0.0886076	20	61291709	61435952	144.243	TEKT4
1243	chr20:61485441-61944148	31	0.392405	20	61485441	61944148	458.707	C1orf64,CLCNKA,CLCNKB,FAM131C,HSPB7
1244	chr20:62021110-62070056	1	0.0126582	20	62021110	62070056	48.946	TOM1
1245	chr20:62112501-62183120	3	0.0379747	20	62112501	62183120	70.619	CLPTM1L
1246	chr21:16693939-16708090	3	0.0379747	21	16693939	16708090	14.151	LPCAT1
1247	chr21:18126666-18150049	1	0.0126582	21	18126666	18150049	23.383	C1QTNF6,SSTR3
1248	chr21:20121403-20122483	1	0.0126582	21	20121403	20122483	1.08	ELFN2
1249	chr21:22564337-22583706	3	0.0379747	21	22564337	22583706	19.369	SDHAP3
1250	chr21:26116740-26158485	2	0.0253165	21	26116740	26158485	41.745	MYL10
1251	chr21:29447289-29478852	1	0.0126582	21	29447289	29478852	31.563	CARD10
1252	chr21:30134962-30179954	2	0.0253165	21	30134962	30179954	44.992	ALKBH4,LRWD1,ORAI2,POLR2J
1253	chr21:31755341-31787347	1	0.0126582	21	31755341	31787347	32.006	GCAT,H1F0,LGALS1,NOL12,TRIOBP
1254	chr21:41325887-41364643	1	0.0126582	21	41325887	41364643	38.756	BAIAP2L2,PICK1,PLA2G6,SLC16A8
1255	chr21:43351566-43370010	1	0.0126582	21	43351566	43370010	18.444	KCNJ4,KDELR3,LOC400927
1256	chr21:43646295-43708680	15	0.189873	21	43646295	43708680	62.385	OLFM3
1257	chr21:44022783-44077266	5	0.0632911	21	44022783	44077266	54.483
1258	chr21:44327549-44419488	2	0.0253165	21	44327549	44419488	91.939	SLC26A5
1259	chr21:44441756-44679235	29	0.367089	21	44441756	44679235	237.479	ATP13A2,CROCC,ESPNP,MFAP2,MSTP9
1260	chr21:44942985-44954114	1	0.0126582	21	44942985	44954114	11.129	GTPBP1,UNC84B
1261	chr21:45536335-45860776	26	0.329114	21	45536335	45860776	324.441	RAP1GAP
1262	chr21:46233931-46302293	10	0.126582	21	46233931	46302293	68.362
1263	chr21:46315442-46407934	26	0.329114	21	46315442	46407934	92.492	ELA3A,ELA3B
1264	chr21:46625020-46705737	14	0.177215	21	46625020	46705737	80.717
1265	chr22:15965441-15974915	4	0.0506329	22	15965441	15974915	9.474	BCHE
1266	chr22:16635988-16663247	1	0.0126582	22	16635988	16663247	27.259	RPL3
1267	chr22:17257787-17388108	5	0.0632911	22	17257787	17388108	130.321
1268	chr22:17651831-17663738	1	0.0126582	22	17651831	17663738	11.907	MAP3K7IP1,MGAT3,SMCR7L,SYNGR1
1269	chr22:18097320-18262984	7	0.0886076	22	18097320	18262984	165.664	ANKRD23,ANKRD39,CNNM3,CNNM4
1270	chr22:18330428-18454575	12	0.151899	22	18330428	18454575	124.147
1271	chr22:18462961-18675420	14	0.177215	22	18462961	18675420	212.459	C1orf62
1272	chr22:19089672-19125757	1	0.0126582	22	19089672	19125757	36.085	CACNA1I
1273	chr22:19647432-19729278	9	0.113924	22	19647432	19729278	81.846
1274	chr22:20312892-20412820	2	0.0253165	22	20312892	20412820	99.928	LHFPL3
1275	chr22:20711327-21554058	48	0.607595	22	20711327	21554058	842.731	DNAJC11,KLHL21,NOL9,PHF13,TAS1R1,THAP3,ZBTB48
1276	chr22:21742017-21753247	1	0.0126582	22	21742017	21753247	11.23	SLC25A17
1277	chr22:22059698-22072105	6	0.0759494	22	22059698	22072105	12.407	UBR3
1278	chr22:22082398-22119488	1	0.0126582	22	22082398	22119488	37.09	ACO2
1279	chr22:22513875-22516623	1	0.0126582	22	22513875	22516623	2.748
1280	chr22:23994408-24240667	5	0.0632911	22	23994408	24240667	246.259
1281	chr22:27034361-27102817	1	0.0126582	22	27034361	27102817	68.456
1282	chr22:28433476-28463579	5	0.0632911	22	28433476	28463579	30.103
1283	chr22:28989566-29026099	2	0.0253165	22	28989566	29026099	36.533	IMMP2L
1284	chr22:29352952-29376587	1	0.0126582	22	29352952	29376587	23.635	SERHL2
1285	chr22:29844477-29869189	1	0.0126582	22	29844477	29869189	24.712	CYB5R3
1286	chr22:33781639-33787845	1	0.0126582	22	33781639	33787845	6.206
1287	chr22:34068488-34078208	1	0.0126582	22	34068488	34078208	9.72	TTLL1
1288	chr22:35910084-35941753	3	0.0379747	22	35910084	35941753	31.669	IRX4
1289	chr22:36137249-36152169	1	0.0126582	22	36137249	36152169	14.92	SCUBE1,TSPO,TTLL12
1290	chr22:36226695-36264477	1	0.0126582	22	36226695	36264477	37.782	SCUBE1
1291	chr22:36400989-36541900	4	0.0506329	22	36400989	36541900	140.911
1292	chr22:36745667-36875565	12	0.151899	22	36745667	36875565	129.898	CFHR4
1293	chr22:37062770-37195809	3	0.0379747	22	37062770	37195809	133.039	IRX1
1294	chr22:37454858-37502057	1	0.0126582	22	37454858	37502057	47.199	MPPED1
1295	chr22:38006440-38038955	1	0.0126582	22	38006440	38038955	32.515	PNPLA5
1296	chr22:38088487-38232421	6	0.0759494	22	38088487	38232421	143.934
1297	chr22:38364539-38413676	7	0.0886076	22	38364539	38413676	49.137
1298	chr22:39433559-39505209	1	0.0126582	22	39433559	39505209	71.65
1299	chr22:40213740-40220034	1	0.0126582	22	40213740	40220034	6.294	PHF21B
1300	chr22:41000055-41014762	1	0.0126582	22	41000055	41014762	14.707	C22orf9
1301	chr22:41196558-41203886	1	0.0126582	22	41196558	41203886	7.328	FBLN1
1302	chr22:41262261-41295611	1	0.0126582	22	41262261	41295611	33.35	C22orf26,LOC100271722,LOC150381,LOC400931,PPARA
1303	chr22:41349196-41362814	1	0.0126582	22	41349196	41362814	13.618	C22orf40,CELSR1,CN5H6.4,GTSE1,PKDREJ,TRMU,TTC38
1304	chr22:41744274-41745655	1	0.0126582	22	41744274	41745655	1.381	CELSR1,CERK,GRAMD4
1305	chr22:41766113-41806376	1	0.0126582	22	41766113	41806376	40.263
1306	chr22:41878099-41977898	14	0.177215	22	41878099	41977898	99.799	LOC149620
1307	chr22:42003744-42028073	1	0.0126582	22	42003744	42028073	24.329	FAM19A5
1308	chr22:42110971-42156211	2	0.0253165	22	42110971	42156211	45.24	IMMP2L
1309	chr22:42616187-42621860	1	0.0126582	22	42616187	42621860	5.673	FAM19A5
1310	chr22:43384025-43390761	1	0.0126582	22	43384025	43390761	6.736	ALG12,BRD1,CRELD2,IL17REL,LOC90834,MLC1,MOV10L1,PIM3,TTLL8,ZBED4
1311	chr22:43680121-43705225	2	0.0253165	22	43680121	43705225	25.104	IMMP2L
1312	chr22:43972063-43984468	1	0.0126582	22	43972063	43984468	12.405	HDAC10,MAPK11,MAPK12,MOV10L1,PANX2,SELO,TRABD,TUBGCP6
1313	chr22:44276661-44306988	1	0.0126582	22	44276661	44306988	30.327	ADM2,C22orf41,CHKB,CPT1B,KLHDC7B,LMF2,MIOX,NCAPH2,ODF3B,SAPS2,SBF1,SCO2,TYMP
1314	chr22:44801602-44935825	23	0.291139	22	44801602	44935825	134.223	CD164L2,FCN3,GPR3,MAP3K6,SYTL1,TMEM222
1315	chr22:45020262-45247834	11	0.139241	22	45020262	45247834	227.572	OBSCN,TRIM11,TRIM17
1316	chr22:45275155-45482176	3	0.0379747	22	45275155	45482176	207.021	LOC255167
1317	chr22:46177769-46182066	1	0.0126582	22	46177769	46182066	4.297	ARSA,MAPK8IP2
1318	chr22:47297493-47442917	8	0.101266	22	47297493	47442917	145.424	SIX3
1319	chr22:47517128-47537309	3	0.0379747	22	47517128	47537309	20.181
1320	chr22:48540686-48872778	8	0.101266	22	48540686	48872778	332.092	SRBD1
1321	chr22:48930106-49052476	25	0.316456	22	48930106	49052476	122.37	ZNF683
1322	chr22:49215106-49365777	6	0.0759494	22	49215106	49365777	150.671
1323	chr22:49386644-49445999	2	0.0253165	22	49386644	49445999	59.355	DOCK4
1324	chr22:49480384-49498590	1	0.0126582	22	49480384	49498590	18.206	SHANK3
