# Supplementary material for: Genome-Wide Profiling of Structural Genomic Variations in Korean HapMap Individuals
Source: PLoS One. 2010 Jul 2;5(7):e11417. doi: 10.1371/journal.pone.0011417 (PMC2896390; doi:10.1371/journal.pone.0011417)
Supplement: Table S5 — Primer sequences for quantitative PCR. (0.02 MB XLS) [file pone.0011417.s008.xls]

## Sheet: Sheet1
Table S5.Primer sequences for quantitative PCR
CNVs	Target marker name	Variation type	Forward Primer Sequence	Reverse Primer Sequence	TaqMan probe sequence
chr1:147305744-147427061	rs11579261	Deletion	5'-AGCAAGACTCTAGCCCTGGTA-3'	5'-CCCATGAATGAAAGAAAACGTTTGATGT-3'	5'-CTGGAATCCTGGCCTTATATTT-3'
chr4:10006425-10009254	rs4607209	Deletion	5'-TGCACTTGTGTCAGCAGGTTTTATA-3'	5'-GTTAGCTGCAGTTGGCTTTTACC-3'	5'-ACAAGCCAGGAGAAGATGCTTAT-3'
chr4:162083343-162146977	rs9308018	Duplication	5'-CCCAAAAATTTAACAGCGACTTAGCT-3'	5'-ACATAATAATTGTCCTTAGATGTTTTTGAACATAGGA-3'	5'-AAGCACAATCAACCACTTTTCT-3'
chr12:11411688-11434269	rs10845343	Duplication	5'-GCTAACTTAGTGAAACCCCTACTCA-3'	5'-GCCTCAGCCTCCTGAATAGC-3'	5'-CACACCCAGCTAAATTTT-3'
